# Supplementary material for: ﻿Underestimated cryptic diversity in the Caryocolumtricolorella species complex (Lepidoptera, Gelechiidae)
Source: Zookeys. 2022 Jun 3;1103:189–209. doi: 10.3897/zookeys.1103.83952 (PMC9848873; doi:10.3897/zookeys.1103.83952)
Supplement: XML Treatment for Caryocolum [file zookeys.1103.83952-treatment1.xml]

<!DOCTYPE tp:taxon-treatment
  PUBLIC "-//TaxonX//DTD Taxonomic Treatment Publishing DTD v0 20100105//EN" "tax-treatment-NSO.dtd">
<tp:taxon-treatment xmlns:tp="http://www.plazi.org/taxpub"><tp:treatment-meta><kwd-group><label>Taxon classification</label><kwd>
                <named-content content-type="kingdom">Animalia</named-content>
              </kwd><kwd>
                <named-content content-type="order">Lepidoptera</named-content>
              </kwd><kwd>
                <named-content content-type="family">Gelechiidae</named-content>
              </kwd></kwd-group><mixed-citation publication-type="journal"><person-group><name><surname>Huemer</surname><given-names>Peter</given-names></name></person-group><article-title>﻿Underestimated cryptic diversity in the <italic><tp:taxon-name><tp:taxon-name-part taxon-name-part-type="genus" reg="Caryocolum">Caryocolum</tp:taxon-name-part><tp:taxon-name-part taxon-name-part-type="species" reg="tricolorella">tricolorella</tp:taxon-name-part></tp:taxon-name></italic> species complex (<tp:taxon-name><tp:taxon-name-part taxon-name-part-type="order">Lepidoptera</tp:taxon-name-part></tp:taxon-name>, <tp:taxon-name><tp:taxon-name-part taxon-name-part-type="family">Gelechiidae</tp:taxon-name-part></tp:taxon-name>)</article-title><source>Zookeys</source><day>03</day><month>06</month><year>2022</year><volume>1103</volume><fpage>189</fpage><lpage>209</lpage><pub-id pub-id-type="doi">10.3897/zookeys.1103.83952</pub-id></mixed-citation></tp:treatment-meta><tp:nomenclature><label>﻿</label><tp:taxon-name>
              <object-id xmlns:xlink="http://www.w3.org/1999/xlink" content-type="arpha" xlink:type="simple">5AD432E7-49CE-5E3D-974E-83A20F24316F</object-id>
              <tp:taxon-name-part taxon-name-part-type="genus" reg="Caryocolum">Caryocolum</tp:taxon-name-part>
            </tp:taxon-name><tp:taxon-authority>Gregor &amp; Povolný, 1954</tp:taxon-authority><tp:nomenclature-citation-list><tp:nomenclature-citation><tp:taxon-name>
                  <tp:taxon-name-part taxon-name-part-type="genus" reg="Caryocolum">Caryocolum</tp:taxon-name-part>
                </tp:taxon-name><comment><xref ref-type="bibr" rid="B9">Gregor and Povolný 1954</xref>: 8. Type species: <tp:taxon-name><tp:taxon-name-part taxon-name-part-type="genus" reg="Gelechia">Gelechia</tp:taxon-name-part><tp:taxon-name-part taxon-name-part-type="species" reg="leucomelanella">leucomelanella</tp:taxon-name-part></tp:taxon-name> Zeller, 1839: 138.</comment></tp:nomenclature-citation></tp:nomenclature-citation-list></tp:nomenclature><tp:treatment-sec sec-type="Caryocolum interalbicella species-group" id="SECID0ETYAE"><title><italic><tp:taxon-name><tp:taxon-name-part taxon-name-part-type="genus" reg="Caryocolum">Caryocolum</tp:taxon-name-part><tp:taxon-name-part taxon-name-part-type="species" reg="interalbicella">interalbicella</tp:taxon-name-part></tp:taxon-name></italic> species-group</title><p>The <italic><tp:taxon-name><tp:taxon-name-part taxon-name-part-type="genus" reg="Caryocolum">Caryocolum</tp:taxon-name-part><tp:taxon-name-part taxon-name-part-type="species" reg="interalbicella">interalbicella</tp:taxon-name-part></tp:taxon-name></italic> species-group was defined by <xref ref-type="bibr" rid="B17">Huemer (1988)</xref> and is characterized in the male genitalia by the following characters: uncus long and narrow; tegumen very broad anteriorly, strongly constricted medially, with large pedunculi; transtilla with spines; valva usually long and slender, subbasally strongly bent, apex frequently bulged, with brush of setae; sacculus knife-shaped; posterior margin of vinculum medially incised to broadly emarginated; saccus slender to moderately broad; phallus without cornuti. Female genitalia are characterized by the following characters: segment VIII with pair of ventral or dorsal processes, ventromedial area sclerotized with or without microtrichia; antrum short ring to long funnel; signum with a semi-oval basal plate and a strong distal hook. The species-group includes 18 species (<xref ref-type="bibr" rid="B17">Huemer 1988</xref>; <xref ref-type="bibr" rid="B20">Huemer and Karsholt 2010</xref>, <xref ref-type="bibr" rid="B21">2020</xref>).</p><p>The informal <italic><tp:taxon-name><tp:taxon-name-part taxon-name-part-type="genus" reg="Caryocolum">Caryocolum</tp:taxon-name-part><tp:taxon-name-part taxon-name-part-type="species" reg="tricolorella">tricolorella</tp:taxon-name-part></tp:taxon-name></italic> subsection is characterized by a long and evenly slender valva without apical bulge in the male genitalia, and a large, broadly funnel-shaped antrum in the female genitalia.</p></tp:treatment-sec><tp:treatment-sec sec-type="Checklist of Caryoyolum interalbicella species-group" id="SECID0EN1AE"><title>Checklist of <italic><tp:taxon-name><tp:taxon-name-part taxon-name-part-type="genus" reg="Caryoyolum">Caryoyolum</tp:taxon-name-part><tp:taxon-name-part taxon-name-part-type="species" reg="interalbicella">interalbicella</tp:taxon-name-part></tp:taxon-name></italic> species-group</title><p>(species of the <italic><tp:taxon-name><tp:taxon-name-part taxon-name-part-type="genus" reg="Caryocolum">C.</tp:taxon-name-part><tp:taxon-name-part taxon-name-part-type="species" reg="tricolorella">tricolorella</tp:taxon-name-part></tp:taxon-name></italic> species complex are marked with an asterisk; country of the type locality in brackets)</p><p><italic><tp:taxon-name><tp:taxon-name-part taxon-name-part-type="genus" reg="Caryocolum">Caryocolum</tp:taxon-name-part><tp:taxon-name-part taxon-name-part-type="species" reg="klosi">klosi</tp:taxon-name-part></tp:taxon-name></italic> (Rebel, 1917) (Austria)</p><p><italic><tp:taxon-name><tp:taxon-name-part taxon-name-part-type="genus" reg="Caryocolum">Caryocolum</tp:taxon-name-part><tp:taxon-name-part taxon-name-part-type="species" reg="interalbicella">interalbicella</tp:taxon-name-part></tp:taxon-name></italic> (Herrich-Schäffer, 1854) (Switzerland)</p><p><italic><tp:taxon-name><tp:taxon-name-part taxon-name-part-type="genus" reg="Caryocolum">Caryocolum</tp:taxon-name-part><tp:taxon-name-part taxon-name-part-type="species" reg="laceratella">laceratella</tp:taxon-name-part></tp:taxon-name></italic> (Zeller, 1868) (Italy)</p><p><italic><tp:taxon-name><tp:taxon-name-part taxon-name-part-type="genus" reg="Caryocolum">Caryocolum</tp:taxon-name-part><tp:taxon-name-part taxon-name-part-type="species" reg="dauphini">dauphini</tp:taxon-name-part></tp:taxon-name></italic> Grange &amp; Nel, 2012 (France)</p><p><italic><tp:taxon-name><tp:taxon-name-part taxon-name-part-type="genus" reg="Caryocolum">Caryocolum</tp:taxon-name-part><tp:taxon-name-part taxon-name-part-type="species" reg="nearcticum">nearcticum</tp:taxon-name-part></tp:taxon-name></italic> Huemer, 1988 (USA)</p><p><italic><tp:taxon-name><tp:taxon-name-part taxon-name-part-type="genus" reg="Caryocolum">Caryocolum</tp:taxon-name-part><tp:taxon-name-part taxon-name-part-type="species" reg="blandella">blandella</tp:taxon-name-part></tp:taxon-name></italic> (Douglas, 1852) (UK, England)</p><p><italic><tp:taxon-name><tp:taxon-name-part taxon-name-part-type="genus" reg="Caryocolum">Caryocolum</tp:taxon-name-part><tp:taxon-name-part taxon-name-part-type="species" reg="blandelloides">blandelloides</tp:taxon-name-part></tp:taxon-name></italic> Karsholt, 1981 (Denmark)</p><p><italic><tp:taxon-name><tp:taxon-name-part taxon-name-part-type="genus" reg="Caryocolum">Caryocolum</tp:taxon-name-part><tp:taxon-name-part taxon-name-part-type="species" reg="horoscopa">horoscopa</tp:taxon-name-part></tp:taxon-name></italic> (Meyrick, 1926) (India)</p><p><italic><tp:taxon-name><tp:taxon-name-part taxon-name-part-type="genus" reg="Caryocolum">Caryocolum</tp:taxon-name-part><tp:taxon-name-part taxon-name-part-type="species" reg="jaspidella">jaspidella</tp:taxon-name-part></tp:taxon-name></italic> (Chrétien, 1908) (Algeria)</p><p><italic><tp:taxon-name><tp:taxon-name-part taxon-name-part-type="genus" reg="Caryocolum">Caryocolum</tp:taxon-name-part><tp:taxon-name-part taxon-name-part-type="species" reg="proxima">proxima</tp:taxon-name-part></tp:taxon-name></italic> (Haworth, 1828) (UK, England)</p><p><italic><tp:taxon-name><tp:taxon-name-part taxon-name-part-type="genus" reg="Caryocolum">Caryocolum</tp:taxon-name-part><tp:taxon-name-part taxon-name-part-type="species" reg="blandulella">blandulella</tp:taxon-name-part></tp:taxon-name></italic> (Tutt, 1887) (UK, England)</p><p><italic><tp:taxon-name><tp:taxon-name-part taxon-name-part-type="genus" reg="Caryocolum">Caryocolum</tp:taxon-name-part><tp:taxon-name-part taxon-name-part-type="species" reg="arenbergeri">arenbergeri</tp:taxon-name-part></tp:taxon-name></italic> Huemer, 1989 (Spain)</p><p><italic><tp:taxon-name><tp:taxon-name-part taxon-name-part-type="genus" reg="Caryocolum">Caryocolum</tp:taxon-name-part><tp:taxon-name-part taxon-name-part-type="species" reg="tricolorella">tricolorella</tp:taxon-name-part></tp:taxon-name></italic> (Haworth, 1812)* (UK, England)</p><p><italic><tp:taxon-name><tp:taxon-name-part taxon-name-part-type="genus" reg="Caryocolum">Caryocolum</tp:taxon-name-part><tp:taxon-name-part taxon-name-part-type="species" reg="fibigerium">fibigerium</tp:taxon-name-part></tp:taxon-name></italic> Huemer, 1988* (Spain)</p><p><italic><tp:taxon-name><tp:taxon-name-part taxon-name-part-type="genus" reg="Caryocolum">Caryocolum</tp:taxon-name-part><tp:taxon-name-part taxon-name-part-type="species" reg="herwigvanstaai">herwigvanstaai</tp:taxon-name-part></tp:taxon-name></italic> sp. nov.* (Italy)</p><p><italic><tp:taxon-name><tp:taxon-name-part taxon-name-part-type="genus" reg="Caryocolum">Caryocolum</tp:taxon-name-part><tp:taxon-name-part taxon-name-part-type="species" reg="olekarsholti">olekarsholti</tp:taxon-name-part></tp:taxon-name></italic> sp. nov.* (Greece)</p><p><italic><tp:taxon-name><tp:taxon-name-part taxon-name-part-type="genus" reg="Caryocolum">Caryocolum</tp:taxon-name-part><tp:taxon-name-part taxon-name-part-type="species" reg="junctella">junctella</tp:taxon-name-part></tp:taxon-name></italic> (Douglas, 1851) (UK, England)</p><p><italic><tp:taxon-name><tp:taxon-name-part taxon-name-part-type="genus" reg="Caryocolum">Caryocolum</tp:taxon-name-part><tp:taxon-name-part taxon-name-part-type="species" reg="kasyi">kasyi</tp:taxon-name-part></tp:taxon-name></italic> Huemer, 1988 (Afghanistan)</p></tp:treatment-sec><ref-list><ref id="B9"><mixed-citation xmlns:xlink="http://www.w3.org/1999/xlink" xlink:type="simple"><person-group><name name-style="western"><surname>Gregor</surname><given-names>F</given-names></name><name name-style="western"><surname>Povolný</surname><given-names>D</given-names></name></person-group> (<year>1954</year>) <article-title>Systematische und zoogeographische Studie über die Gruppe der Arten <italic><tp:taxon-name><tp:taxon-name-part taxon-name-part-type="genus">Gnorimoschema</tp:taxon-name-part></tp:taxon-name></italic> Busck mit Rücksicht auf die richtige Diagnostik des Schädlings <italic><tp:taxon-name><tp:taxon-name-part taxon-name-part-type="genus">Gnorimoschema</tp:taxon-name-part><tp:taxon-name-part taxon-name-part-type="species">ocellatellum</tp:taxon-name-part></tp:taxon-name></italic> Boyd.</article-title><source>Zoologické a Entomologické Listy</source><volume>3</volume>: <fpage>83</fpage>–<lpage>97</lpage>. [pl. 7, map]</mixed-citation></ref><ref id="B17"><mixed-citation xmlns:xlink="http://www.w3.org/1999/xlink" xlink:type="simple"><person-group><name name-style="western"><surname>Huemer</surname><given-names>P</given-names></name></person-group> (<year>1988</year>) <article-title>A taxonomic revision of <italic><tp:taxon-name><tp:taxon-name-part taxon-name-part-type="genus">Caryocolum</tp:taxon-name-part></tp:taxon-name></italic> (<tp:taxon-name><tp:taxon-name-part taxon-name-part-type="order">Lepidoptera</tp:taxon-name-part></tp:taxon-name>: <tp:taxon-name><tp:taxon-name-part taxon-name-part-type="family">Gelechiidae</tp:taxon-name-part></tp:taxon-name>). Bulletin of the British Museum (Natural History).</article-title><source>Historical Series</source><volume>57</volume>: <fpage>439</fpage>–<lpage>571</lpage>. [Natural History]</mixed-citation></ref><ref id="B20"><mixed-citation xmlns:xlink="http://www.w3.org/1999/xlink" xlink:type="simple"><person-group><name name-style="western"><surname>Huemer</surname><given-names>P</given-names></name><name name-style="western"><surname>Karsholt</surname><given-names>O</given-names></name></person-group> (<year>2010</year>) <source><tp:taxon-name><tp:taxon-name-part taxon-name-part-type="family">Gelechiidae</tp:taxon-name-part></tp:taxon-name> II (<tp:taxon-name><tp:taxon-name-part taxon-name-part-type="subfamily">Gelechiinae</tp:taxon-name-part></tp:taxon-name>: <tp:taxon-name><tp:taxon-name-part taxon-name-part-type="tribe">Gnorimoschemini</tp:taxon-name-part></tp:taxon-name>). In: Huemer P, Karsholt O, Nuss M (Eds) Microlepidoptera of Europe. Vol. 6.</source><publisher-name>Apollo Books</publisher-name>, <publisher-loc>Stenstrup</publisher-loc>, <size units="page">586 pp</size>. <ext-link xlink:type="simple" ext-link-type="doi" xlink:href="10.1163/9789004260986">https://doi.org/10.1163/9789004260986</ext-link></mixed-citation></ref><ref id="B21"><mixed-citation xmlns:xlink="http://www.w3.org/1999/xlink" xlink:type="simple"><person-group><name name-style="western"><surname>Huemer</surname><given-names>P</given-names></name><name name-style="western"><surname>Karsholt</surname><given-names>O</given-names></name></person-group> (<year>2020</year>) <article-title>Commented checklist of European <tp:taxon-name><tp:taxon-name-part taxon-name-part-type="family">Gelechiidae</tp:taxon-name-part></tp:taxon-name> (<tp:taxon-name><tp:taxon-name-part taxon-name-part-type="order">Lepidoptera</tp:taxon-name-part></tp:taxon-name>).</article-title><source>ZooKeys</source><volume>921</volume>: <fpage>65</fpage>–<lpage>140</lpage>. <ext-link xlink:type="simple" ext-link-type="doi" xlink:href="10.3897/zookeys.921.49197">https://doi.org/10.3897/zookeys.921.49197</ext-link></mixed-citation></ref></ref-list></tp:taxon-treatment>
