# Supplementary material for: ﻿Underestimated cryptic diversity in the Caryocolumtricolorella species complex (Lepidoptera, Gelechiidae)
Source: Zookeys. 2022 Jun 3;1103:189–209. doi: 10.3897/zookeys.1103.83952 (PMC9848873; doi:10.3897/zookeys.1103.83952)
Supplement: XML Treatment for Caryocolum tricolorella [file zookeys.1103.83952-treatment2.xml]

<!DOCTYPE tp:taxon-treatment
  PUBLIC "-//TaxonX//DTD Taxonomic Treatment Publishing DTD v0 20100105//EN" "tax-treatment-NSO.dtd">
<tp:taxon-treatment xmlns:tp="http://www.plazi.org/taxpub"><tp:treatment-meta><kwd-group><label>Taxon classification</label><kwd>
                <named-content content-type="kingdom">Animalia</named-content>
              </kwd><kwd>
                <named-content content-type="order">Lepidoptera</named-content>
              </kwd><kwd>
                <named-content content-type="family">Gelechiidae</named-content>
              </kwd></kwd-group><mixed-citation publication-type="journal"><person-group><name><surname>Huemer</surname><given-names>Peter</given-names></name></person-group><article-title>﻿Underestimated cryptic diversity in the <italic><tp:taxon-name><tp:taxon-name-part taxon-name-part-type="genus" reg="Caryocolum">Caryocolum</tp:taxon-name-part><tp:taxon-name-part taxon-name-part-type="species" reg="tricolorella">tricolorella</tp:taxon-name-part></tp:taxon-name></italic> species complex (<tp:taxon-name><tp:taxon-name-part taxon-name-part-type="order">Lepidoptera</tp:taxon-name-part></tp:taxon-name>, <tp:taxon-name><tp:taxon-name-part taxon-name-part-type="family">Gelechiidae</tp:taxon-name-part></tp:taxon-name>)</article-title><source>Zookeys</source><day>03</day><month>06</month><year>2022</year><volume>1103</volume><fpage>189</fpage><lpage>209</lpage><pub-id pub-id-type="doi">10.3897/zookeys.1103.83952</pub-id></mixed-citation></tp:treatment-meta><tp:nomenclature><label>﻿</label><tp:taxon-name>
              <object-id xmlns:xlink="http://www.w3.org/1999/xlink" content-type="arpha" xlink:type="simple">509746E7-8E96-5E42-93D2-5A14B2705FE0</object-id>
              <tp:taxon-name-part taxon-name-part-type="genus" reg="Caryocolum">Caryocolum</tp:taxon-name-part>
              <tp:taxon-name-part taxon-name-part-type="species" reg="tricolorella">tricolorella</tp:taxon-name-part>
            </tp:taxon-name><tp:taxon-authority>(Haworth, 1812)</tp:taxon-authority><tp:nomenclature-citation-list><tp:nomenclature-citation><tp:taxon-name>
                  <tp:taxon-name-part taxon-name-part-type="genus" reg="Tinea">Tinea</tp:taxon-name-part>
                  <tp:taxon-name-part taxon-name-part-type="species" reg="tricolorella">tricolorella</tp:taxon-name-part>
                </tp:taxon-name><comment><xref ref-type="bibr" rid="B10">Haworth 1812</xref>: 338. Syntypes, UK: England (<named-content xmlns:xlink="http://www.w3.org/1999/xlink" content-type="dwc:institutional_code" xlink:title="Natural History Museum, London" xlink:href="http://grbio.org/institution/natural-history-museum-london" xlink:type="simple">NHM</named-content>) [not traced].</comment></tp:nomenclature-citation><tp:nomenclature-citation><tp:taxon-name>
                  <tp:taxon-name-part taxon-name-part-type="genus" reg="Recurvaria">Recurvaria</tp:taxon-name-part>
                  <tp:taxon-name-part taxon-name-part-type="species" reg="contigua">contigua</tp:taxon-name-part>
                </tp:taxon-name><comment><xref ref-type="bibr" rid="B11">Haworth 1828</xref>: 552. Lectotype ♀, UK: England (<named-content xmlns:xlink="http://www.w3.org/1999/xlink" content-type="dwc:institutional_code" xlink:title="Natural History Museum, London" xlink:href="http://grbio.org/institution/natural-history-museum-london" xlink:type="simple">NHM</named-content>). Designated by <xref ref-type="bibr" rid="B17">Huemer (1988)</xref>.</comment></tp:nomenclature-citation><tp:nomenclature-citation><tp:taxon-name>
                  <tp:taxon-name-part taxon-name-part-type="genus" reg="Gelechia">Gelechia</tp:taxon-name-part>
                  <tp:taxon-name-part taxon-name-part-type="species" reg="acernella">acernella</tp:taxon-name-part>
                </tp:taxon-name><comment><xref ref-type="bibr" rid="B14">Herrich-Schäffer 1855</xref>: 185, pl. 77, fig. 580. Syntypes, Austria, Germany [not traced].</comment></tp:nomenclature-citation></tp:nomenclature-citation-list></tp:nomenclature><tp:treatment-sec sec-type="material" id="SECID0EWFAG"><title>Other material.</title><p>[Austria] • 10 ♂; Burgenland, Jois 1.5 km NE; 200 m; 3 Aug 2021; [DNA barcode ids] <named-content xmlns:xlink="http://www.w3.org/1999/xlink" content-type="dwc:institutional_code" xlink:title="Tiroler Landesmuseum Ferdinandeum, Innsbruck" xlink:href="http://grbio.org/institution/tiroler-landesmuseum-ferdinandeum-0" xlink:type="simple">TLMF</named-content> Lep 30932, <named-content xmlns:xlink="http://www.w3.org/1999/xlink" content-type="dwc:institutional_code" xlink:title="Tiroler Landesmuseum Ferdinandeum, Innsbruck" xlink:href="http://grbio.org/institution/tiroler-landesmuseum-ferdinandeum-0" xlink:type="simple">TLMF</named-content> Lep 30933; P. Huemer leg.; • 1 ♂; Wien, Haschberg; 28 Jul 1915; all <named-content xmlns:xlink="http://www.w3.org/1999/xlink" content-type="dwc:institutional_code" xlink:title="Tiroler Landesmuseum Ferdinandeum, Innsbruck" xlink:href="http://grbio.org/institution/tiroler-landesmuseum-ferdinandeum-0" xlink:type="simple">TLMF</named-content>; [Germany] • 2 ♂, 1 ♀; Württemberg, Burgstall/Murr; 9–15 Jun 1973 e.l. (<italic><tp:taxon-name><tp:taxon-name-part taxon-name-part-type="genus" reg="Stellaria">Stellaria</tp:taxon-name-part><tp:taxon-name-part taxon-name-part-type="species" reg="holostea">holostea</tp:taxon-name-part></tp:taxon-name></italic>); L. Süssner leg; • 2 ♂; Württemberg, Kirchberg/Murr; 24 Jun 1963 e.l. (<italic><tp:taxon-name><tp:taxon-name-part taxon-name-part-type="genus" reg="Stellaria">Stellaria</tp:taxon-name-part><tp:taxon-name-part taxon-name-part-type="species" reg="holostea">holostea</tp:taxon-name-part></tp:taxon-name></italic>); [genitalia slide number] GU 86-032♂, P. Huemer; L. Süssner leg; • 2 ♂, 3 ♀; Württemberg, Markgröningen; 18–30 May 1961 e.l. (<italic><tp:taxon-name><tp:taxon-name-part taxon-name-part-type="genus" reg="Stellaria">Stellaria</tp:taxon-name-part><tp:taxon-name-part taxon-name-part-type="species" reg="holostea">holostea</tp:taxon-name-part></tp:taxon-name></italic>); L. Süssner leg; • 1 ♂; Württemberg, Markgröningen; 21 Jun 1963 e.l. (<italic><tp:taxon-name><tp:taxon-name-part taxon-name-part-type="genus" reg="Stellaria">Stellaria</tp:taxon-name-part><tp:taxon-name-part taxon-name-part-type="species" reg="holostea">holostea</tp:taxon-name-part></tp:taxon-name></italic>); L. Süssner leg; • 2 ♂; Württemberg, Markgröningen; 4–5 Jun 1964 e.l. (<italic><tp:taxon-name><tp:taxon-name-part taxon-name-part-type="genus" reg="Stellaria">Stellaria</tp:taxon-name-part><tp:taxon-name-part taxon-name-part-type="species" reg="holostea">holostea</tp:taxon-name-part></tp:taxon-name></italic>); L. Süssner leg; 2 ♂; Württemberg, Gronau, Kurzach Tal; 11–16 Jun 1973 e.l. (<italic><tp:taxon-name><tp:taxon-name-part taxon-name-part-type="genus" reg="Stellaria">Stellaria</tp:taxon-name-part><tp:taxon-name-part taxon-name-part-type="species" reg="holostea">holostea</tp:taxon-name-part></tp:taxon-name></italic>); [genitalia slide number] GEL 1092♀, P. Huemer; L. Süssner leg; 3 ♀; Württemberg, Schwarzwald, Sprollenmühle; 560 m; 18–22 Jun 1968 e.l. (<italic><tp:taxon-name><tp:taxon-name-part taxon-name-part-type="genus" reg="Stellaria">Stellaria</tp:taxon-name-part><tp:taxon-name-part taxon-name-part-type="species" reg="holostea">holostea</tp:taxon-name-part></tp:taxon-name></italic>); [genitalia slide number] GU 86-031♀, P. Huemer; L. Süssner leg; 1 ♂; Württemberg, Schwarzwald, Sprollenmühle; 550–580 m; 8 Jun 1967 e.l. (<italic><tp:taxon-name><tp:taxon-name-part taxon-name-part-type="genus" reg="Stellaria">Stellaria</tp:taxon-name-part><tp:taxon-name-part taxon-name-part-type="species" reg="holostea">holostea</tp:taxon-name-part></tp:taxon-name></italic>); L. Süssner leg; 1 ♂; Württemberg, Schwarzwald, Sprollenmühle; 560 m; 22 Jun 1969 e.l. (<italic><tp:taxon-name><tp:taxon-name-part taxon-name-part-type="genus" reg="Stellaria">Stellaria</tp:taxon-name-part><tp:taxon-name-part taxon-name-part-type="species" reg="holostea">holostea</tp:taxon-name-part></tp:taxon-name></italic>); L. Süssner leg; 5 ♂, 1 ♀; Württemberg, Schwarzwald, Bad Liebenzell; 450 m; 9–11 Jun 1971 e.l. (<italic><tp:taxon-name><tp:taxon-name-part taxon-name-part-type="genus" reg="Stellaria">Stellaria</tp:taxon-name-part><tp:taxon-name-part taxon-name-part-type="species" reg="holostea">holostea</tp:taxon-name-part></tp:taxon-name></italic>); [genitalia slide number] GEL 1288♂, P. Huemer; L. Süssner leg; all <named-content xmlns:xlink="http://www.w3.org/1999/xlink" content-type="dwc:institutional_code" xlink:title="Tiroler Landesmuseum Ferdinandeum, Innsbruck" xlink:href="http://grbio.org/institution/tiroler-landesmuseum-ferdinandeum-0" xlink:type="simple">TLMF</named-content>; [France] • 1 ♂; Midi-Pyrénées, Soulom; 31 Jul 2002; J. Nel leg.; <named-content xmlns:xlink="http://www.w3.org/1999/xlink" content-type="dwc:institutional_code" xlink:title="Tiroler Landesmuseum Ferdinandeum, Innsbruck" xlink:href="http://grbio.org/institution/tiroler-landesmuseum-ferdinandeum-0" xlink:type="simple">TLMF</named-content>; [Denmark] • 1 ♂, 2 ♀; Bótó; 22 Jul 1967; • 1 ♂; SZ, Vemmetofte; 9 May 1987 (larva) (<italic><tp:taxon-name><tp:taxon-name-part taxon-name-part-type="genus" reg="Stellaria">Stellaria</tp:taxon-name-part><tp:taxon-name-part taxon-name-part-type="species" reg="holostea">holostea</tp:taxon-name-part></tp:taxon-name></italic>); O. Karsholt leg.; all <named-content xmlns:xlink="http://www.w3.org/1999/xlink" content-type="dwc:institutional_code" xlink:title="Tiroler Landesmuseum Ferdinandeum, Innsbruck" xlink:href="http://grbio.org/institution/tiroler-landesmuseum-ferdinandeum-0" xlink:type="simple">TLMF</named-content>.</p></tp:treatment-sec><tp:treatment-sec sec-type="diagnosis" id="SECID0ENKAG"><title>Diagnosis.</title><p><italic><tp:taxon-name><tp:taxon-name-part taxon-name-part-type="genus" reg="Caryocolum">Caryocolum</tp:taxon-name-part><tp:taxon-name-part taxon-name-part-type="species" reg="tricolorella">tricolorella</tp:taxon-name-part></tp:taxon-name></italic> differs from other species of the complex by its larger size and the extension of ochreous-orange scales on the dorsum and in the middle of the forewing. The male genitalia are characterized by the particularly long valva and sacculus, and the nearly straight posterior margin of the vinculum with indistinct lateromedial projections. The female genitalia differ from all other species by the distinctly smaller antrum.</p></tp:treatment-sec><tp:treatment-sec sec-type="description" id="SECID0E5KAG"><title>Description.</title><p>Adult (Fig. <xref ref-type="fig" rid="F2">2</xref>). Forewing length. ♂ 5.4–6.6 mm (ø = 5.92 mm, <italic>n</italic> = 5), ♀ 6.1–6.3 mm (ø = 6.20 mm, <italic>n</italic> = 5). Head with fuscous vertex, frons cream-white; second segment of labial palpus cream-white on inner and upper surface, predominantly grey-brown on outer surface, third segment dark brown with a few white scales particularly at apex; antenna black, weakly ringed whitish. Thorax and tegula dark brown anteriorly, posterior part intermixed ochreous. Abdomen dorsally grey, ventrally whitish, pale grey at margins. Forewing predominantly ochreous-orange with scattered white scales, costal and terminal area fuscous, distinct subtriangular black patch from fold to costa at about one-third and black dash distad of cell, dorsum ochreous-orange with concolorous extension towards costa at 1/5 and in middle at 3/4, inwardly lined with irregular white suffusion, larger white costal spot and smaller tornal dash separated by ochreous patch or by fuscous scales; cilia light grey with fuscous ciliary line, buff beyond line. Hindwing light grey, cilia greyish buff.</p><fig id="F2" position="float" orientation="portrait"><object-id xmlns:xlink="http://www.w3.org/1999/xlink" content-type="doi" xlink:type="simple">10.3897/zookeys.1103.83952.figures2-5</object-id><object-id xmlns:xlink="http://www.w3.org/1999/xlink" content-type="arpha" xlink:type="simple">E84FE754-7811-5154-B1D7-D81AF59EA85C</object-id><label>Figures 2–5.</label><caption><p>Adults <bold>2</bold><italic><tp:taxon-name><tp:taxon-name-part taxon-name-part-type="genus" reg="Caryocolum">Caryocolum</tp:taxon-name-part><tp:taxon-name-part taxon-name-part-type="species" reg="tricolorella">tricolorella</tp:taxon-name-part></tp:taxon-name></italic>, male, Germany <bold>3</bold><italic><tp:taxon-name><tp:taxon-name-part taxon-name-part-type="genus" reg="Caryocolum">C.</tp:taxon-name-part><tp:taxon-name-part taxon-name-part-type="species" reg="fibigerium">fibigerium</tp:taxon-name-part></tp:taxon-name></italic>, male, paratype, Spain <bold>4</bold><italic><tp:taxon-name><tp:taxon-name-part taxon-name-part-type="genus" reg="Caryocolum">C.</tp:taxon-name-part><tp:taxon-name-part taxon-name-part-type="species" reg="herwigvanstaai">herwigvanstaai</tp:taxon-name-part></tp:taxon-name></italic> sp. nov., male, holotype, Italy <bold>5</bold><italic><tp:taxon-name><tp:taxon-name-part taxon-name-part-type="genus" reg="Caryocolum">C.</tp:taxon-name-part><tp:taxon-name-part taxon-name-part-type="species" reg="olekarsholti">olekarsholti</tp:taxon-name-part></tp:taxon-name></italic>, male, holotype, Greece.</p></caption><graphic xmlns:xlink="http://www.w3.org/1999/xlink" xlink:href="zookeys-1103-189_article-83952__-g002.jpg" position="float" orientation="portrait" xlink:type="simple" id="oo_691658.jpg"><uri content-type="original_file" xlink:type="simple">https://binary.pensoft.net/fig/691658</uri></graphic></fig><p><bold>Variation</bold>: the wingspan varies from 10.0–14.5 mm [forewing length not stated] (<xref ref-type="bibr" rid="B2">Bland et al. 2002</xref>) showing a much greater variation than in the above examined material.</p><p><bold><italic>Male genitalia</italic></bold> (Fig. <xref ref-type="fig" rid="F3">6</xref>). Uncus long, suboval, posterior edges rounded; gnathos with large mesial sclerite, culcitula small; posterior third of tegumen slender, anterior part strongly widened towards broadly rounded pedunculi of about twice size of uncus, anterior margin with deep concave emargination; transtilla membranous with few microtrichia; valva basally curved ventrad, long, slender, apical part weakly broadened, apex with group of stiff setae; sacculus long, slightly shorter than valva but about same width, apex knife-shaped; vinculum wide and short, posterior margin moderately sclerotized, nearly straight, with shallow medial incision and hardly developed lateromedial projections, anterior margin with strongly sclerotized concave ridge; saccus slender, basally weakly widened, gradually narrowing towards pointed apex, about length of apex of valva to anterior margin of vinculum; anellus with pair of needle-shaped sclerites; phallus stout, almost straight, coecum weakly inflated, longitudinal ridge from about middle to apex, two small sclerotized hooklets at apex.</p><fig id="F3" position="float" orientation="portrait"><object-id xmlns:xlink="http://www.w3.org/1999/xlink" content-type="doi" xlink:type="simple">10.3897/zookeys.1103.83952.figures6-7</object-id><object-id xmlns:xlink="http://www.w3.org/1999/xlink" content-type="arpha" xlink:type="simple">890BD774-FC0B-59DA-898B-BE2BCD741CC6</object-id><label>Figures 6, 7.</label><caption><p>Male genitalia <bold>6</bold><italic><tp:taxon-name><tp:taxon-name-part taxon-name-part-type="genus" reg="Caryocolum">Caryocolum</tp:taxon-name-part><tp:taxon-name-part taxon-name-part-type="species" reg="tricolorella">tricolorella</tp:taxon-name-part></tp:taxon-name></italic>, Germany, slide GEL 1218 P. Huemer <bold>7</bold><italic><tp:taxon-name><tp:taxon-name-part taxon-name-part-type="genus" reg="Caryocolum">C.</tp:taxon-name-part><tp:taxon-name-part taxon-name-part-type="species" reg="fibigerium">fibigerium</tp:taxon-name-part></tp:taxon-name></italic>, Spain, slide GEL 1211 P. Huemer.</p></caption><graphic xmlns:xlink="http://www.w3.org/1999/xlink" xlink:href="zookeys-1103-189_article-83952__-g003.jpg" position="float" orientation="portrait" xlink:type="simple" id="oo_691659.jpg"><uri content-type="original_file" xlink:type="simple">https://binary.pensoft.net/fig/691659</uri></graphic></fig><p><bold><italic>Female genitalia</italic></bold> (Fig. <xref ref-type="fig" rid="F5">10</xref>). Apophysis posterior about 4.5 times length of apophysis anterior; segment VIII smoothly sclerotized, with small dorsolateral flaps, posterior and inner edge strongly sclerotized, membranous ventromedial part with numerous microtrichia; apophysis anterior about three-quarters length of segment VIII; antrum comparatively short and small, about 4/5 length and 1/3 width of segment VIII between bases of apophyses anteriores, funnel-shaped; ductus bursae about twice length of apophysis anterior; corpus bursae semi-oval, signum with a large basal plate with long and slender hook.</p></tp:treatment-sec><tp:treatment-sec sec-type="Molecular data" id="SECID0ESPAG"><title>Molecular data.</title><p>BIN: <ext-link xmlns:xlink="http://www.w3.org/1999/xlink" xlink:type="simple" ext-link-type="uri" xlink:href="http://boldsystems.org/index.php/Public_BarcodeCluster?clusteruri=BOLD:AAF1506">BOLD:AAF1506</ext-link>. The intraspecific average distance of the barcode region is 0.17%, the maximum distance 0.77% (<italic>p</italic>-distance) (<italic>n</italic> = 12). The minimum distance to the nearest neighbour, <italic><tp:taxon-name><tp:taxon-name-part taxon-name-part-type="genus" reg="Caryocolum">C.</tp:taxon-name-part><tp:taxon-name-part taxon-name-part-type="species" reg="olekarsholti">olekarsholti</tp:taxon-name-part></tp:taxon-name></italic> sp. nov., is 4.12%.</p></tp:treatment-sec><tp:treatment-sec sec-type="distribution" id="SECID0EHQAG"><title>Distribution.</title><p><italic><tp:taxon-name><tp:taxon-name-part taxon-name-part-type="genus" reg="Caryocolum">Caryocolum</tp:taxon-name-part><tp:taxon-name-part taxon-name-part-type="species" reg="tricolorella">tricolorella</tp:taxon-name-part></tp:taxon-name></italic> is widely distributed from north-western Europe to Russia, extending to the central parts of the continent in the south, but most probably absent from the Mediterranean. All records from this area require verification and probably refer to other species.</p></tp:treatment-sec><tp:treatment-sec sec-type="Bionomics" id="SECID0EYQAG"><title>Bionomics.</title><p>The biology of this species was described in detail by <xref ref-type="bibr" rid="B40">Stainton (1867)</xref>, supplemented by several other authors (<xref ref-type="bibr" rid="B39">Sorhagen 1886</xref>; <xref ref-type="bibr" rid="B38">Schütze 1931</xref>; <xref ref-type="bibr" rid="B12">Hering 1935–1937</xref>). The young larva produces a gallery-like leaf-mine on <italic><tp:taxon-name><tp:taxon-name-part taxon-name-part-type="genus" reg="Stellaria">Stellaria</tp:taxon-name-part><tp:taxon-name-part taxon-name-part-type="species" reg="holostea">holostea</tp:taxon-name-part></tp:taxon-name></italic> or rarely on other <italic><tp:taxon-name><tp:taxon-name-part taxon-name-part-type="genus" reg="Stellaria">Stellaria</tp:taxon-name-part></tp:taxon-name></italic> spp. (<tp:taxon-name><tp:taxon-name-part taxon-name-part-type="family">Caryophyllaceae</tp:taxon-name-part></tp:taxon-name>), later feeding between spun shoots. <italic><tp:taxon-name><tp:taxon-name-part taxon-name-part-type="genus" reg="Cerastium">Cerastium</tp:taxon-name-part><tp:taxon-name-part taxon-name-part-type="species" reg="arvense">arvense</tp:taxon-name-part></tp:taxon-name></italic> requires confirmation as another suspected hostplant. The larva has been observed from September to mid-April (<xref ref-type="bibr" rid="B17">Huemer 1988</xref>). Moths are on the wing from June to mid-September. The species prefers thermophilous forests and hedgerows at low elevation. This species is easily attracted to artificial light sources.</p></tp:treatment-sec><tp:treatment-sec sec-type="remarks" id="SECID0EUSAG"><title>Remarks.</title><p><italic><tp:taxon-name><tp:taxon-name-part taxon-name-part-type="genus" reg="Tinea">Tinea</tp:taxon-name-part><tp:taxon-name-part taxon-name-part-type="species" reg="tricolorella">tricolorella</tp:taxon-name-part></tp:taxon-name></italic> was described from an unspecified number of specimens from England (<xref ref-type="bibr" rid="B10">Haworth 1812</xref>) and is considered undisputed (<xref ref-type="bibr" rid="B17">Huemer 1988</xref>). The two junior synonyms are of taxa originating outside the geographic range of sibling species, namely <italic><tp:taxon-name><tp:taxon-name-part taxon-name-part-type="genus" reg="Recurvaria">Recurvaria</tp:taxon-name-part><tp:taxon-name-part taxon-name-part-type="species" reg="contigua">contigua</tp:taxon-name-part></tp:taxon-name></italic> from England (<xref ref-type="bibr" rid="B11">Haworth 1828</xref>), and <italic><tp:taxon-name><tp:taxon-name-part taxon-name-part-type="genus" reg="Gelechia">Gelechia</tp:taxon-name-part><tp:taxon-name-part taxon-name-part-type="species" reg="acernella">acernella</tp:taxon-name-part></tp:taxon-name></italic> described from Central Europe (Germany, Austria) and figured in detail in the original description (<xref ref-type="bibr" rid="B14">Herrich-Schäffer 1855</xref>).</p></tp:treatment-sec><tp:treatment-sec><!--Section generated to contain objects referenced in tp:taxon-treatment.--><fig id="F5" position="float" orientation="portrait"><object-id xmlns:xlink="http://www.w3.org/1999/xlink" content-type="doi" xlink:type="simple">10.3897/zookeys.1103.83952.figures10-11</object-id><object-id xmlns:xlink="http://www.w3.org/1999/xlink" content-type="arpha" xlink:type="simple">F513FA2F-BEB2-5681-9B93-579C3F419BC3</object-id><label>Figures 10, 11.</label><caption><p>Female genitalia <bold>10</bold><italic><tp:taxon-name><tp:taxon-name-part taxon-name-part-type="genus" reg="Caryocolum">Caryocolum</tp:taxon-name-part><tp:taxon-name-part taxon-name-part-type="species" reg="tricolorella">tricolorella</tp:taxon-name-part></tp:taxon-name></italic>, Germany, slide GEL 1092 P. Huemer <bold>11</bold><italic><tp:taxon-name><tp:taxon-name-part taxon-name-part-type="genus" reg="Caryocolum">C.</tp:taxon-name-part><tp:taxon-name-part taxon-name-part-type="species" reg="fibigerium">fibigerium</tp:taxon-name-part></tp:taxon-name></italic>, Spain, slide GEL 1095 P. Huemer.</p></caption><graphic xmlns:xlink="http://www.w3.org/1999/xlink" xlink:href="zookeys-1103-189_article-83952__-g005.jpg" position="float" orientation="portrait" xlink:type="simple" id="oo_691661.jpg"><uri content-type="original_file" xlink:type="simple">https://binary.pensoft.net/fig/691661</uri></graphic></fig></tp:treatment-sec><ref-list><ref id="B10"><mixed-citation xmlns:xlink="http://www.w3.org/1999/xlink" xlink:type="simple"><person-group><name name-style="western"><surname>Haworth</surname><given-names>AH</given-names></name></person-group> (<year>1812</year>) <article-title>A brief account of some rare insects announced at various times to the Society, as new to Britain.</article-title><source>The Transactions of the Entomological Society of London</source><volume>1</volume>: <fpage>332</fpage>–<lpage>340</lpage>.</mixed-citation></ref><ref id="B11"><mixed-citation xmlns:xlink="http://www.w3.org/1999/xlink" xlink:type="simple"><person-group><name name-style="western"><surname>Haworth</surname><given-names>AH</given-names></name></person-group> (<year>1828</year>) <tp:taxon-name><tp:taxon-name-part taxon-name-part-type="order">Lepidoptera</tp:taxon-name-part></tp:taxon-name> Britannica 1828(Part 4): 512–606. [J. Murray, Londini.]</mixed-citation></ref><ref id="B17"><mixed-citation xmlns:xlink="http://www.w3.org/1999/xlink" xlink:type="simple"><person-group><name name-style="western"><surname>Huemer</surname><given-names>P</given-names></name></person-group> (<year>1988</year>) <article-title>A taxonomic revision of <italic><tp:taxon-name><tp:taxon-name-part taxon-name-part-type="genus">Caryocolum</tp:taxon-name-part></tp:taxon-name></italic> (<tp:taxon-name><tp:taxon-name-part taxon-name-part-type="order">Lepidoptera</tp:taxon-name-part></tp:taxon-name>: <tp:taxon-name><tp:taxon-name-part taxon-name-part-type="family">Gelechiidae</tp:taxon-name-part></tp:taxon-name>). Bulletin of the British Museum (Natural History).</article-title><source>Historical Series</source><volume>57</volume>: <fpage>439</fpage>–<lpage>571</lpage>. [Natural History]</mixed-citation></ref><ref id="B14"><mixed-citation xmlns:xlink="http://www.w3.org/1999/xlink" xlink:type="simple"><person-group><name name-style="western"><surname>Herrich-Schäffer</surname><given-names>GAW</given-names></name></person-group> (<year>1847–1855</year>) Systematische Bearbeitung der Schmetterlinge von Europa. 5. Regensburg, 394 pp.[, 124 + 7 + 1 pls] <ext-link xlink:type="simple" ext-link-type="doi" xlink:href="10.5962/bhl.title.67734">https://doi.org/10.5962/bhl.title.67734</ext-link></mixed-citation></ref><ref id="B2"><mixed-citation xmlns:xlink="http://www.w3.org/1999/xlink" xlink:type="simple"><person-group><name name-style="western"><surname>Bland</surname><given-names>KP</given-names></name><name name-style="western"><surname>Corley</surname><given-names>MFV</given-names></name><name name-style="western"><surname>Emmet</surname><given-names>AM</given-names></name><name name-style="western"><surname>Heckford</surname><given-names>RJ</given-names></name><name name-style="western"><surname>Huemer</surname><given-names>P</given-names></name><name name-style="western"><surname>Langmaid</surname><given-names>JR</given-names></name><name name-style="western"><surname>Palmer</surname><given-names>SM</given-names></name><name name-style="western"><surname>Parsons</surname><given-names>MS</given-names></name><name name-style="western"><surname>Pitkin</surname><given-names>LM</given-names></name><name name-style="western"><surname>Sattler</surname><given-names>K</given-names></name><name name-style="western"><surname>Simpson</surname><given-names>ANB</given-names></name></person-group> (<year>2002</year>) <article-title><tp:taxon-name><tp:taxon-name-part taxon-name-part-type="subfamily">Gelechiinae</tp:taxon-name-part></tp:taxon-name>.</article-title> In: <person-group><name name-style="western"><surname>Emmet</surname><given-names>AM</given-names></name><name name-style="western"><surname>Langmaid</surname><given-names>JR</given-names></name></person-group> (<role>Eds</role>) <issue-title>The Moths and Butterflies of Great Britain and Ireland, Volume 4, Part 2.</issue-title><source>Harley Books, Colchester</source>, <fpage>118</fpage>–<lpage>204</lpage>.</mixed-citation></ref><ref id="B40"><mixed-citation xmlns:xlink="http://www.w3.org/1999/xlink" xlink:type="simple"><person-group><name name-style="western"><surname>Stainton</surname><given-names>HT</given-names></name></person-group> (<year>1867</year>) The Natural History of the <tp:taxon-name><tp:taxon-name-part taxon-name-part-type="section">Tineina</tp:taxon-name-part></tp:taxon-name>. Vol. 10. John Van Voorst, London, [ix +] 304 pp.</mixed-citation></ref><ref id="B39"><mixed-citation xmlns:xlink="http://www.w3.org/1999/xlink" xlink:type="simple"><person-group><name name-style="western"><surname>Sorhagen</surname><given-names>L</given-names></name></person-group> (<year>1886</year>) Die Kleinschmetterlinge der Mark Brandenburg und einiger angrenzenden Landschaften. Mit besonderer Berücksichtigung der Berliner Arten. R. Friedländer, Berlin, [x +] 368 pp. <ext-link xlink:type="simple" ext-link-type="doi" xlink:href="10.1002/mmnd.47918860222">https://doi.org/10.1002/mmnd.47918860222</ext-link></mixed-citation></ref><ref id="B38"><mixed-citation xmlns:xlink="http://www.w3.org/1999/xlink" xlink:type="simple"><person-group><name name-style="western"><surname>Schütze</surname><given-names>KT</given-names></name></person-group> (<year>1931</year>) <source>Die Biologie der Kleinschmetterlinge unter besonderer Berücksichtigung ihrer Nährpflanzen und Erscheinungszeiten. Internationaler Entomologischer Vereins e.</source><publisher-name>V</publisher-name>, <publisher-loc>Frankfurt-am-Main</publisher-loc>, <size units="page">235 pp</size>.</mixed-citation></ref><ref id="B12"><mixed-citation xmlns:xlink="http://www.w3.org/1999/xlink" xlink:type="simple"><person-group><name name-style="western"><surname>Hering</surname><given-names>M</given-names></name></person-group> (<year>1935–1937</year>) <source>Die Blatt-Minen Mittel- und Nord-Europas. G.</source><publisher-name>Feller</publisher-name>, <publisher-loc>Neubrandenburg</publisher-loc>, <size units="page">631 pp</size>.</mixed-citation></ref></ref-list></tp:taxon-treatment>
