# Supplementary material for: ﻿Underestimated cryptic diversity in the Caryocolumtricolorella species complex (Lepidoptera, Gelechiidae)
Source: Zookeys. 2022 Jun 3;1103:189–209. doi: 10.3897/zookeys.1103.83952 (PMC9848873; doi:10.3897/zookeys.1103.83952)
Supplement: XML Treatment for Caryocolum fibigerium [file zookeys.1103.83952-treatment3.xml]

<!DOCTYPE tp:taxon-treatment
  PUBLIC "-//TaxonX//DTD Taxonomic Treatment Publishing DTD v0 20100105//EN" "tax-treatment-NSO.dtd">
<tp:taxon-treatment xmlns:tp="http://www.plazi.org/taxpub"><tp:treatment-meta><kwd-group><label>Taxon classification</label><kwd>
                <named-content content-type="kingdom">Animalia</named-content>
              </kwd><kwd>
                <named-content content-type="order">Lepidoptera</named-content>
              </kwd><kwd>
                <named-content content-type="family">Gelechiidae</named-content>
              </kwd></kwd-group><mixed-citation publication-type="journal"><person-group><name><surname>Huemer</surname><given-names>Peter</given-names></name></person-group><article-title>﻿Underestimated cryptic diversity in the <italic><tp:taxon-name><tp:taxon-name-part taxon-name-part-type="genus" reg="Caryocolum">Caryocolum</tp:taxon-name-part><tp:taxon-name-part taxon-name-part-type="species" reg="tricolorella">tricolorella</tp:taxon-name-part></tp:taxon-name></italic> species complex (<tp:taxon-name><tp:taxon-name-part taxon-name-part-type="order">Lepidoptera</tp:taxon-name-part></tp:taxon-name>, <tp:taxon-name><tp:taxon-name-part taxon-name-part-type="family">Gelechiidae</tp:taxon-name-part></tp:taxon-name>)</article-title><source>Zookeys</source><day>03</day><month>06</month><year>2022</year><volume>1103</volume><fpage>189</fpage><lpage>209</lpage><pub-id pub-id-type="doi">10.3897/zookeys.1103.83952</pub-id></mixed-citation></tp:treatment-meta><tp:nomenclature><label>﻿</label><tp:taxon-name>
              <object-id xmlns:xlink="http://www.w3.org/1999/xlink" content-type="arpha" xlink:type="simple">F904404C-669E-52B4-B583-29EE225FA926</object-id>
              <tp:taxon-name-part taxon-name-part-type="genus" reg="Caryocolum">Caryocolum</tp:taxon-name-part>
              <tp:taxon-name-part taxon-name-part-type="species" reg="fibigerium">fibigerium</tp:taxon-name-part>
            </tp:taxon-name><tp:taxon-authority>Huemer, 1988</tp:taxon-authority><tp:nomenclature-citation-list><tp:nomenclature-citation><tp:taxon-name>
                  <tp:taxon-name-part taxon-name-part-type="genus" reg="Caryocolum">Caryocolum</tp:taxon-name-part>
                  <tp:taxon-name-part taxon-name-part-type="species" reg="fibigerium">fibigerium</tp:taxon-name-part>
                </tp:taxon-name><comment><xref ref-type="bibr" rid="B17">Huemer 1988</xref>: 510, figs 86, 153, 214.</comment></tp:nomenclature-citation></tp:nomenclature-citation-list></tp:nomenclature><tp:treatment-sec sec-type="type material" id="SECID0EAWAG"><title>Type material.</title><p><bold><italic>Holotype</italic>.</bold> [Spain] • ♀; Granada, Sierra Nevada, road to Veleta; 2200 m; 16 Jul 1962; K. Sattler leg; <named-content xmlns:xlink="http://www.w3.org/1999/xlink" content-type="dwc:institutional_code" xlink:title="Natural History Museum, London" xlink:href="http://grbio.org/institution/natural-history-museum-london" xlink:type="simple">NHM</named-content>.</p><p><bold><italic>Paratypes</italic>.</bold> [Spain] • 2 ♂, 2 ♀; Andalucia, Sierra Nevada, Cam. d. Veleta; 2000 m; 24 Jul 1983; E. Traugott-Olsen leg.; • 9 ♂, 1 ♀; Andalucia, Sierra Nevada, Cam. d. Veleta; 2300 m; 19 Aug 1984; E. Traugott-Olsen leg.; all <named-content xmlns:xlink="http://www.w3.org/1999/xlink" content-type="dwc:institutional_code" xlink:title="Tiroler Landesmuseum Ferdinandeum, Innsbruck" xlink:href="http://grbio.org/institution/tiroler-landesmuseum-ferdinandeum-0" xlink:type="simple">TLMF</named-content>.</p></tp:treatment-sec><tp:treatment-sec sec-type="material" id="SECID0E1WAG"><title>Other material.</title><p>[Spain] • 2 ♂; Andalucia, Sierra Nevada, Cam. d. Veleta; 2250 m; 1 Aug 1986; E. Traugott-Olsen leg.; • 1 ♂, 1 ♀; Andalucia, Sierra Nevada, Cam. d. Veleta; 2250 m; 3 Aug 1986; E. Traugott-Olsen leg.; • 1 ♂; Andalucia, Sierra Nevada, Cam. d. Veleta; 2250 m; 4 Aug 1986; E. Traugott-Olsen leg.; • 1 ♂; Andalucia, Sierra Nevada, Cam. d. Veleta; 2250 m; 4 Aug 1986; E. Traugott-Olsen leg.; • 2 ♂, 1 ♀; Andalucia, Sierra Nevada, Camino de la Veleta; 2250 m; 21 Jul 1985; [genitalia slide numbers] GEL 1211♂, GEL 1095♀, P. Huemer; G. Baldizzone and E. Traugott-Olsen leg.; • 1 ♂, 2 ♀; Castellon, Penygolosa N-Hang, Banyadera; 1500 m; 31 Aug 2005; [DNA barcode ids] BC <named-content xmlns:xlink="http://www.w3.org/1999/xlink" content-type="dwc:institutional_code" xlink:title="Tiroler Landesmuseum Ferdinandeum, Innsbruck" xlink:href="http://grbio.org/institution/tiroler-landesmuseum-ferdinandeum-0" xlink:type="simple">TLMF</named-content> Lep 03257, BC <named-content xmlns:xlink="http://www.w3.org/1999/xlink" content-type="dwc:institutional_code" xlink:title="Tiroler Landesmuseum Ferdinandeum, Innsbruck" xlink:href="http://grbio.org/institution/tiroler-landesmuseum-ferdinandeum-0" xlink:type="simple">TLMF</named-content> Lep 03258; P. Huemer leg.; • 4 ♂, 5 ♀; Alicante, Alcoj, Font Roja, W El Menejador, S-Hang; 1300 m; 4 Sep 2005; [DNA barcode ids] BC <named-content xmlns:xlink="http://www.w3.org/1999/xlink" content-type="dwc:institutional_code" xlink:title="Tiroler Landesmuseum Ferdinandeum, Innsbruck" xlink:href="http://grbio.org/institution/tiroler-landesmuseum-ferdinandeum-0" xlink:type="simple">TLMF</named-content> Lep 08899, BC <named-content xmlns:xlink="http://www.w3.org/1999/xlink" content-type="dwc:institutional_code" xlink:title="Tiroler Landesmuseum Ferdinandeum, Innsbruck" xlink:href="http://grbio.org/institution/tiroler-landesmuseum-ferdinandeum-0" xlink:type="simple">TLMF</named-content> Lep 08899; P. Huemer leg.; all <named-content xmlns:xlink="http://www.w3.org/1999/xlink" content-type="dwc:institutional_code" xlink:title="Tiroler Landesmuseum Ferdinandeum, Innsbruck" xlink:href="http://grbio.org/institution/tiroler-landesmuseum-ferdinandeum-0" xlink:type="simple">TLMF</named-content>; • 1 ♂; Almeria, Sierra de Gador; 2020 m; 31 Jul 2019; [genitalia slide number] 6810♂, J. Gastón, [DNA barcode id] <named-content xmlns:xlink="http://www.w3.org/1999/xlink" content-type="dwc:institutional_code" xlink:title="Tiroler Landesmuseum Ferdinandeum, Innsbruck" xlink:href="http://grbio.org/institution/tiroler-landesmuseum-ferdinandeum-0" xlink:type="simple">TLMF</named-content> Lep 30599; J. Gastón leg.; • 1 ♂, 1 ♀; Burgos, Castrobarto; 770 m; 13 Sep 2020; [genitalia slide numbers] 8273♂, J. Gastón, 8253♀, J. Gastón [DNA barcode ids] <named-content xmlns:xlink="http://www.w3.org/1999/xlink" content-type="dwc:institutional_code" xlink:title="Tiroler Landesmuseum Ferdinandeum, Innsbruck" xlink:href="http://grbio.org/institution/tiroler-landesmuseum-ferdinandeum-0" xlink:type="simple">TLMF</named-content> Lep 30600, <named-content xmlns:xlink="http://www.w3.org/1999/xlink" content-type="dwc:institutional_code" xlink:title="Tiroler Landesmuseum Ferdinandeum, Innsbruck" xlink:href="http://grbio.org/institution/tiroler-landesmuseum-ferdinandeum-0" xlink:type="simple">TLMF</named-content> Lep 30601; J. Gastón leg.; all <abbrev xmlns:xlink="http://www.w3.org/1999/xlink" xlink:title="Research Collection Javier Gastón, Getxo" id="ABBRID0EAYAG" xlink:type="simple">RCJG</abbrev>; [France] • 1 ♂; Languedoc-Rousillon, Dourbies, Lac de Pises; 1300 m; 13 Sep 2020; [genitalia slide number] Gla 020/1984♂, G. Labonne, [DNA barcode id] <named-content xmlns:xlink="http://www.w3.org/1999/xlink" content-type="dwc:institutional_code" xlink:title="Tiroler Landesmuseum Ferdinandeum, Innsbruck" xlink:href="http://grbio.org/institution/tiroler-landesmuseum-ferdinandeum-0" xlink:type="simple">TLMF</named-content> Lep 30991; G. Labonne leg.; 1 ♀; Languedoc-Rousillon, Le Caylar; 740 m; 25 Aug 2016; [genitalia slide number] Gla 016/2825♀, G. Labonne, [DNA barcode id] <named-content xmlns:xlink="http://www.w3.org/1999/xlink" content-type="dwc:institutional_code" xlink:title="Tiroler Landesmuseum Ferdinandeum, Innsbruck" xlink:href="http://grbio.org/institution/tiroler-landesmuseum-ferdinandeum-0" xlink:type="simple">TLMF</named-content> Lep 30990; G. Labonne leg.; all RCGL; • 1 ♂; Hautes Pyrénées, Pic du Midi de Bigorre; 2400 m; 7 Aug 2002; [genitalia slide number] 14427♂, J. Nel; [DNA barcode id] BC <named-content xmlns:xlink="http://www.w3.org/1999/xlink" content-type="dwc:institutional_code" xlink:title="Tiroler Landesmuseum Ferdinandeum, Innsbruck" xlink:href="http://grbio.org/institution/tiroler-landesmuseum-ferdinandeum-0" xlink:type="simple">TLMF</named-content> Lep 06904; J. Nel leg.; • 1 ♂; Cantal, Lessenat; 700 m; 10 Aug 1995; [genitalia slide number] 3610♂, J. Nel; J. Nel. leg.; • 1 ♂; Alpes Maritimes, Caussols; 1100 m; 14 Aug 1971; [genitalia slide number] GU 88/136♂, P. Huemer; F. Dujardin leg; 1 ♂; Alpes Maritimes, Col de Vence; 11–12 Jun 1981; 1100 m; F. Hahn leg; • 1 ♂; Basses-Alpes, Montagne de Lure; 1500 m; 20 Jul 1992; J. Nel leg.; • 1 ♂; Basses-Alpes, Montagne de Lure; 1720 m; 8 Jun 1994 e.l. (<italic><tp:taxon-name><tp:taxon-name-part taxon-name-part-type="genus" reg="Cerastium">Cerastium</tp:taxon-name-part></tp:taxon-name></italic>); [genitalia slide number] 2035♂, J. Nel; J. Nel leg.; • 1 ♂, 1 ♀; Var, Rougiers, Val. de Pourien; 28 Apr 1994 e.l. (<italic><tp:taxon-name><tp:taxon-name-part taxon-name-part-type="genus" reg="Cerastium">Cerastium</tp:taxon-name-part></tp:taxon-name></italic>); [genitalia slide numbers] 1944♂, 1945♀, J. Nel; J. Nel leg.; all <named-content xmlns:xlink="http://www.w3.org/1999/xlink" content-type="dwc:institutional_code" xlink:title="Tiroler Landesmuseum Ferdinandeum, Innsbruck" xlink:href="http://grbio.org/institution/tiroler-landesmuseum-ferdinandeum-0" xlink:type="simple">TLMF</named-content>.</p></tp:treatment-sec><tp:treatment-sec sec-type="diagnosis" id="SECID0ECZAG"><title>Diagnosis.</title><p><italic><tp:taxon-name><tp:taxon-name-part taxon-name-part-type="genus" reg="Caryocolum">Caryocolum</tp:taxon-name-part><tp:taxon-name-part taxon-name-part-type="species" reg="fibigerium">fibigerium</tp:taxon-name-part></tp:taxon-name></italic> differs from <italic><tp:taxon-name><tp:taxon-name-part taxon-name-part-type="genus" reg="Caryocolum">C.</tp:taxon-name-part><tp:taxon-name-part taxon-name-part-type="species" reg="tricolorella">tricolorella</tp:taxon-name-part></tp:taxon-name></italic> by its distinctly smaller size on average and the less extensive ochreous markings. It can be distinguished from <italic><tp:taxon-name><tp:taxon-name-part taxon-name-part-type="genus" reg="Caryocolum">C.</tp:taxon-name-part><tp:taxon-name-part taxon-name-part-type="species" reg="herwigvanstaai">herwigvanstaai</tp:taxon-name-part></tp:taxon-name></italic> and <italic><tp:taxon-name><tp:taxon-name-part taxon-name-part-type="genus" reg="Caryocolum">C.</tp:taxon-name-part><tp:taxon-name-part taxon-name-part-type="species" reg="olekarsholti">olekarsholti</tp:taxon-name-part></tp:taxon-name></italic> by the smaller, white costal and tornal spots and the reduced white mottling of the medial and subbasal fasciae. The male genitalia differ from <italic><tp:taxon-name><tp:taxon-name-part taxon-name-part-type="genus" reg="Caryocolum">C.</tp:taxon-name-part><tp:taxon-name-part taxon-name-part-type="species" reg="tricolorella">tricolorella</tp:taxon-name-part></tp:taxon-name></italic> in the shorter valva and sacculus and the additional humps of the posterior margin of the vinculum. <italic><tp:taxon-name><tp:taxon-name-part taxon-name-part-type="genus" reg="Caryocolum">Caryocolum</tp:taxon-name-part><tp:taxon-name-part taxon-name-part-type="species" reg="fibigerium">fibigerium</tp:taxon-name-part></tp:taxon-name></italic> is very similar to <italic><tp:taxon-name><tp:taxon-name-part taxon-name-part-type="genus" reg="Caryocolum">C.</tp:taxon-name-part><tp:taxon-name-part taxon-name-part-type="species" reg="herwigvanstaai">herwigvanstaai</tp:taxon-name-part></tp:taxon-name></italic> and <italic><tp:taxon-name><tp:taxon-name-part taxon-name-part-type="genus" reg="Caryocolum">C.</tp:taxon-name-part><tp:taxon-name-part taxon-name-part-type="species" reg="olekarsholti">olekarsholti</tp:taxon-name-part></tp:taxon-name></italic> in this character, but with a weakly developed lateral hump. Furthermore, the sacculus is wider than in <italic><tp:taxon-name><tp:taxon-name-part taxon-name-part-type="genus" reg="Caryocolum">C.</tp:taxon-name-part><tp:taxon-name-part taxon-name-part-type="species" reg="herwigvanstaai">herwigvanstaai</tp:taxon-name-part></tp:taxon-name></italic>. The antrum of the female genitalia is much larger than in <italic><tp:taxon-name><tp:taxon-name-part taxon-name-part-type="genus" reg="Caryocolum">C.</tp:taxon-name-part><tp:taxon-name-part taxon-name-part-type="species" reg="tricolorella">tricolorella</tp:taxon-name-part></tp:taxon-name></italic> and also in the latter two species, exceeding the length of the apophysis anterior, furthermore the dorsolateral flaps of segment VIII are larger compared to <italic><tp:taxon-name><tp:taxon-name-part taxon-name-part-type="genus" reg="Caryocolum">C.</tp:taxon-name-part><tp:taxon-name-part taxon-name-part-type="species" reg="herwigvanstaai">herwigvanstaai</tp:taxon-name-part></tp:taxon-name></italic> and <italic><tp:taxon-name><tp:taxon-name-part taxon-name-part-type="genus" reg="Caryocolum">C.</tp:taxon-name-part><tp:taxon-name-part taxon-name-part-type="species" reg="olekarsholti">olekarsholti</tp:taxon-name-part></tp:taxon-name></italic>.</p></tp:treatment-sec><tp:treatment-sec sec-type="description" id="SECID0EM4AG"><title>Description.</title><p>Adult (Fig. <xref ref-type="fig" rid="F2">3</xref>). Forewing length. ♂ 4.8–6.2 mm (ø = 5.30 mm, <italic>n</italic> = 5), ♀ 4.6–5.1 mm (ø = 4.90 mm, <italic>n</italic> = 5). Head with fuscous vertex, frons cream-white; second segment of labial palpus cream-white on inner and upper surface, predominantly grey-brown on outer surface, third segment dark brown with a few white scales particularly at apex; antenna black, weakly ringed whitish. Thorax and tegula dark brown occasionally slightly intermixed ochreous. Abdomen dorsally grey, ventrally whitish, pale grey at margins. Forewing predominantly fuscous in costal and terminal area, dorsum mixed fuscous and ochreous with scattered white scales, extending into middle of wing particularly at 1/5 and at about middle of wing, distinct white costal and tornal spots separated by ochreous or fuscous scales, irregularly shaped black patch from fold to costa at about 1/3 interrupted by ochreous scales, black plical and discal spot; cilia light grey with fuscous ciliary line, buff beyond line. Hindwing light grey, cilia greyish buff.</p><p><bold>Variation</bold>: the extent of ochreous scales varies considerably and occasionally they are completely absent. Specimens from the Hautes Pyrénées and Alps are larger on average than those from southern Spain with fewer ochreous scales.</p><p><bold><italic>Male genitalia</italic></bold> (Fig. <xref ref-type="fig" rid="F3">7</xref>). Uncus long, suboval, posterior edges rounded; gnathos with large mesial sclerite, culcitula small; posterior 1/3 of tegumen slender, anterior part strongly widened towards broadly rounded pedunculi of about twice size of uncus, anterior margin with deep concave emargination; transtilla membranous with few microtrichia; valva basally curved ventrad, moderately short, slender, apical part weakly constricted, oblique apex with group of stiff setae; sacculus long, nearly length and width of valva, apex rounded, with dorsally pointed projection; vinculum wide and short, posterior margin moderately sclerotized, with shallow medial incision and distinctly rounded lateromedial projections, lateral projections shallow, anterior margin with strongly sclerotized concave ridge; saccus slender, basally weakly widened, gradually narrowing towards pointed apex, slightly exceeding length of apex of valva to anterior margin of vinculum; anellus with pair of needle-shaped sclerites; phallus stout, distal part weakly curved and contorted, coecum weakly inflated, longitudinal ridge from about middle to apex, two small sclerotized hooklets at apex.</p><p><bold><italic>Female genitalia</italic></bold> (Fig. <xref ref-type="fig" rid="F5">11</xref>). Apophysis posterior about 4 times length of apophysis anterior; segment VIII with suboval sclerotized dorsolateral zones, with distinct dorsolateral flaps, posterior and inner edge strongly sclerotized, membranous ventromedial part with numerous microtrichia; apophysis anterior about length of segment VIII; antrum large, funnel-shaped, slightly extending beyond apex of apophysis anterior and basally 2/3 width of segment VIII between bases of apophyses anteriores, posterior edge weakly convex; ductus bursae about twice length of apophysis anterior; corpus bursae semi-oval, signum a crescent-shaped basal plate with moderately long and stout hook.</p></tp:treatment-sec><tp:treatment-sec sec-type="Molecular data" id="SECID0EU5AG"><title>Molecular data.</title><p>BIN: <ext-link xmlns:xlink="http://www.w3.org/1999/xlink" xlink:type="simple" ext-link-type="uri" xlink:href="http://boldsystems.org/index.php/Public_BarcodeCluster?clusteruri=BOLD:AAU3076">BOLD:AAU3076</ext-link>. A genetically variable species, mainly due to a deviating specimen from Spain. The intraspecific average distance of the barcode region is 0.89%, the maximum distance 2.41% (<italic>p</italic>-distance) (<italic>n</italic> = 11) with all sequences clustering in a single BIN. The minimum distance to the nearest neighbour, <italic><tp:taxon-name><tp:taxon-name-part taxon-name-part-type="genus" reg="Caryocolum">C.</tp:taxon-name-part><tp:taxon-name-part taxon-name-part-type="species" reg="olekarsholti">olekarsholti</tp:taxon-name-part></tp:taxon-name></italic> sp. nov., is 3.37%.</p></tp:treatment-sec><tp:treatment-sec sec-type="distribution" id="SECID0EJ6AG"><title>Distribution.</title><p><italic><tp:taxon-name><tp:taxon-name-part taxon-name-part-type="genus" reg="Caryocolum">Caryocolum</tp:taxon-name-part><tp:taxon-name-part taxon-name-part-type="species" reg="fibigerium">fibigerium</tp:taxon-name-part></tp:taxon-name></italic> in its current taxonomic sense is confirmed from the Iberian Peninsula (Spain) and southern parts of France (<xref ref-type="bibr" rid="B20">Huemer and Karsholt 2010</xref>), whereas other published records from Morocco (<xref ref-type="bibr" rid="B17">Huemer 1988</xref>), Portugal (<xref ref-type="bibr" rid="B5">Corley 2015</xref>), and northern Italy (<xref ref-type="bibr" rid="B24">Karsholt and Huemer 1995</xref>) require re-examination including DNA barcode analysis.</p></tp:treatment-sec><tp:treatment-sec sec-type="Bionomics" id="SECID0EKABG"><title>Bionomics.</title><p>In Portugal the larva has been found from November to mid-December on <italic><tp:taxon-name><tp:taxon-name-part taxon-name-part-type="genus" reg="Arenaria">Arenaria</tp:taxon-name-part><tp:taxon-name-part taxon-name-part-type="species" reg="montana">montana</tp:taxon-name-part></tp:taxon-name></italic>, living between two spun leaves, usually at tip of a shoot. Young larvae are suspected as probable leaf-miners (<xref ref-type="bibr" rid="B4">Corley 2002</xref>). However, identity of these populations has to be re-assessed. Unpublished breedings from France from <italic><tp:taxon-name><tp:taxon-name-part taxon-name-part-type="genus" reg="Cerastium">Cerastium</tp:taxon-name-part></tp:taxon-name></italic> sp. by Jacques Nel show a possibly wider spectrum of host-plants. The adults have been found in from early June to early September at artificial light sources near rock and scree at altitudes of about 700–2400 m.</p></tp:treatment-sec><tp:treatment-sec sec-type="remarks" id="SECID0EGBBG"><title>Remarks.</title><p><italic><tp:taxon-name><tp:taxon-name-part taxon-name-part-type="genus" reg="Caryocolum">Caryocolum</tp:taxon-name-part><tp:taxon-name-part taxon-name-part-type="species" reg="fibigerium">fibigerium</tp:taxon-name-part></tp:taxon-name></italic> was described from two disjunct Mediterranean areas, from Morocco to Spain and from Bulgaria to Greece, with the holotype from southern Spain. However, this study indicates that material from Morocco requires verification, populations from the Balkans belong to <italic><tp:taxon-name><tp:taxon-name-part taxon-name-part-type="genus" reg="Caryocolum">C.</tp:taxon-name-part><tp:taxon-name-part taxon-name-part-type="species" reg="olekarsholti">olekarsholti</tp:taxon-name-part></tp:taxon-name></italic>, and unpublished records from central Italy are <italic><tp:taxon-name><tp:taxon-name-part taxon-name-part-type="genus" reg="Caryocolum">C.</tp:taxon-name-part><tp:taxon-name-part taxon-name-part-type="species" reg="herwigvanstaai">herwigvanstaai</tp:taxon-name-part></tp:taxon-name></italic>.</p></tp:treatment-sec><tp:treatment-sec><!--Section generated to contain objects referenced in tp:taxon-treatment.--><fig id="F2" position="float" orientation="portrait"><object-id xmlns:xlink="http://www.w3.org/1999/xlink" content-type="doi" xlink:type="simple">10.3897/zookeys.1103.83952.figures2-5</object-id><object-id xmlns:xlink="http://www.w3.org/1999/xlink" content-type="arpha" xlink:type="simple">E84FE754-7811-5154-B1D7-D81AF59EA85C</object-id><label>Figures 2–5.</label><caption><p>Adults <bold>2</bold><italic><tp:taxon-name><tp:taxon-name-part taxon-name-part-type="genus" reg="Caryocolum">Caryocolum</tp:taxon-name-part><tp:taxon-name-part taxon-name-part-type="species" reg="tricolorella">tricolorella</tp:taxon-name-part></tp:taxon-name></italic>, male, Germany <bold>3</bold><italic><tp:taxon-name><tp:taxon-name-part taxon-name-part-type="genus" reg="Caryocolum">C.</tp:taxon-name-part><tp:taxon-name-part taxon-name-part-type="species" reg="fibigerium">fibigerium</tp:taxon-name-part></tp:taxon-name></italic>, male, paratype, Spain <bold>4</bold><italic><tp:taxon-name><tp:taxon-name-part taxon-name-part-type="genus" reg="Caryocolum">C.</tp:taxon-name-part><tp:taxon-name-part taxon-name-part-type="species" reg="herwigvanstaai">herwigvanstaai</tp:taxon-name-part></tp:taxon-name></italic> sp. nov., male, holotype, Italy <bold>5</bold><italic><tp:taxon-name><tp:taxon-name-part taxon-name-part-type="genus" reg="Caryocolum">C.</tp:taxon-name-part><tp:taxon-name-part taxon-name-part-type="species" reg="olekarsholti">olekarsholti</tp:taxon-name-part></tp:taxon-name></italic>, male, holotype, Greece.</p></caption><graphic xmlns:xlink="http://www.w3.org/1999/xlink" xlink:href="zookeys-1103-189_article-83952__-g002.jpg" position="float" orientation="portrait" xlink:type="simple" id="oo_691658.jpg"><uri content-type="original_file" xlink:type="simple">https://binary.pensoft.net/fig/691658</uri></graphic></fig><fig id="F3" position="float" orientation="portrait"><object-id xmlns:xlink="http://www.w3.org/1999/xlink" content-type="doi" xlink:type="simple">10.3897/zookeys.1103.83952.figures6-7</object-id><object-id xmlns:xlink="http://www.w3.org/1999/xlink" content-type="arpha" xlink:type="simple">890BD774-FC0B-59DA-898B-BE2BCD741CC6</object-id><label>Figures 6, 7.</label><caption><p>Male genitalia <bold>6</bold><italic><tp:taxon-name><tp:taxon-name-part taxon-name-part-type="genus" reg="Caryocolum">Caryocolum</tp:taxon-name-part><tp:taxon-name-part taxon-name-part-type="species" reg="tricolorella">tricolorella</tp:taxon-name-part></tp:taxon-name></italic>, Germany, slide GEL 1218 P. Huemer <bold>7</bold><italic><tp:taxon-name><tp:taxon-name-part taxon-name-part-type="genus" reg="Caryocolum">C.</tp:taxon-name-part><tp:taxon-name-part taxon-name-part-type="species" reg="fibigerium">fibigerium</tp:taxon-name-part></tp:taxon-name></italic>, Spain, slide GEL 1211 P. Huemer.</p></caption><graphic xmlns:xlink="http://www.w3.org/1999/xlink" xlink:href="zookeys-1103-189_article-83952__-g003.jpg" position="float" orientation="portrait" xlink:type="simple" id="oo_691659.jpg"><uri content-type="original_file" xlink:type="simple">https://binary.pensoft.net/fig/691659</uri></graphic></fig><fig id="F5" position="float" orientation="portrait"><object-id xmlns:xlink="http://www.w3.org/1999/xlink" content-type="doi" xlink:type="simple">10.3897/zookeys.1103.83952.figures10-11</object-id><object-id xmlns:xlink="http://www.w3.org/1999/xlink" content-type="arpha" xlink:type="simple">F513FA2F-BEB2-5681-9B93-579C3F419BC3</object-id><label>Figures 10, 11.</label><caption><p>Female genitalia <bold>10</bold><italic><tp:taxon-name><tp:taxon-name-part taxon-name-part-type="genus" reg="Caryocolum">Caryocolum</tp:taxon-name-part><tp:taxon-name-part taxon-name-part-type="species" reg="tricolorella">tricolorella</tp:taxon-name-part></tp:taxon-name></italic>, Germany, slide GEL 1092 P. Huemer <bold>11</bold><italic><tp:taxon-name><tp:taxon-name-part taxon-name-part-type="genus" reg="Caryocolum">C.</tp:taxon-name-part><tp:taxon-name-part taxon-name-part-type="species" reg="fibigerium">fibigerium</tp:taxon-name-part></tp:taxon-name></italic>, Spain, slide GEL 1095 P. Huemer.</p></caption><graphic xmlns:xlink="http://www.w3.org/1999/xlink" xlink:href="zookeys-1103-189_article-83952__-g005.jpg" position="float" orientation="portrait" xlink:type="simple" id="oo_691661.jpg"><uri content-type="original_file" xlink:type="simple">https://binary.pensoft.net/fig/691661</uri></graphic></fig></tp:treatment-sec><ref-list><ref id="B17"><mixed-citation xmlns:xlink="http://www.w3.org/1999/xlink" xlink:type="simple"><person-group><name name-style="western"><surname>Huemer</surname><given-names>P</given-names></name></person-group> (<year>1988</year>) <article-title>A taxonomic revision of <italic><tp:taxon-name><tp:taxon-name-part taxon-name-part-type="genus">Caryocolum</tp:taxon-name-part></tp:taxon-name></italic> (<tp:taxon-name><tp:taxon-name-part taxon-name-part-type="order">Lepidoptera</tp:taxon-name-part></tp:taxon-name>: <tp:taxon-name><tp:taxon-name-part taxon-name-part-type="family">Gelechiidae</tp:taxon-name-part></tp:taxon-name>). Bulletin of the British Museum (Natural History).</article-title><source>Historical Series</source><volume>57</volume>: <fpage>439</fpage>–<lpage>571</lpage>. [Natural History]</mixed-citation></ref><ref id="B20"><mixed-citation xmlns:xlink="http://www.w3.org/1999/xlink" xlink:type="simple"><person-group><name name-style="western"><surname>Huemer</surname><given-names>P</given-names></name><name name-style="western"><surname>Karsholt</surname><given-names>O</given-names></name></person-group> (<year>2010</year>) <source><tp:taxon-name><tp:taxon-name-part taxon-name-part-type="family">Gelechiidae</tp:taxon-name-part></tp:taxon-name> II (<tp:taxon-name><tp:taxon-name-part taxon-name-part-type="subfamily">Gelechiinae</tp:taxon-name-part></tp:taxon-name>: <tp:taxon-name><tp:taxon-name-part taxon-name-part-type="tribe">Gnorimoschemini</tp:taxon-name-part></tp:taxon-name>). In: Huemer P, Karsholt O, Nuss M (Eds) Microlepidoptera of Europe. Vol. 6.</source><publisher-name>Apollo Books</publisher-name>, <publisher-loc>Stenstrup</publisher-loc>, <size units="page">586 pp</size>. <ext-link xlink:type="simple" ext-link-type="doi" xlink:href="10.1163/9789004260986">https://doi.org/10.1163/9789004260986</ext-link></mixed-citation></ref><ref id="B5"><mixed-citation xmlns:xlink="http://www.w3.org/1999/xlink" xlink:type="simple"><person-group><name name-style="western"><surname>Corley</surname><given-names>MFV</given-names></name></person-group> (<year>2015</year>) <source><tp:taxon-name><tp:taxon-name-part taxon-name-part-type="order">Lepidoptera</tp:taxon-name-part></tp:taxon-name> of Continental Portugal. A Fully Revised List. M.</source><publisher-name>Corley</publisher-name>, <publisher-loc>Faringdon</publisher-loc>, <size units="page">282 pp</size>.</mixed-citation></ref><ref id="B24"><mixed-citation xmlns:xlink="http://www.w3.org/1999/xlink" xlink:type="simple"><person-group><name name-style="western"><surname>Karsholt</surname><given-names>O</given-names></name><name name-style="western"><surname>Huemer</surname><given-names>P</given-names></name></person-group> (<year>1995</year>) <article-title>Additions and corrections to the <tp:taxon-name><tp:taxon-name-part taxon-name-part-type="family">Gelechiidae</tp:taxon-name-part></tp:taxon-name> fauna of Italy (<tp:taxon-name><tp:taxon-name-part taxon-name-part-type="order">Lepidoptera</tp:taxon-name-part></tp:taxon-name>).</article-title><source>Bolletino di Zoologia Agraria e di Bachicoltura, Serie II</source><volume>27</volume>: <fpage>1</fpage>–<lpage>17</lpage>.</mixed-citation></ref><ref id="B4"><mixed-citation xmlns:xlink="http://www.w3.org/1999/xlink" xlink:type="simple"><person-group><name name-style="western"><surname>Corley</surname><given-names>MFV</given-names></name></person-group> (<year>2002</year>) The larva of <italic><tp:taxon-name><tp:taxon-name-part taxon-name-part-type="genus">Caryocolum</tp:taxon-name-part><tp:taxon-name-part taxon-name-part-type="species">fibigerium</tp:taxon-name-part></tp:taxon-name></italic> Huemer, 1988 (<tp:taxon-name><tp:taxon-name-part taxon-name-part-type="order">Lepidoptera</tp:taxon-name-part></tp:taxon-name>: <tp:taxon-name><tp:taxon-name-part taxon-name-part-type="family">Gelechiidae</tp:taxon-name-part></tp:taxon-name>). Entomologist’s Gazette 53: 20.</mixed-citation></ref></ref-list></tp:taxon-treatment>
