# Supplementary material for: ﻿Underestimated cryptic diversity in the Caryocolumtricolorella species complex (Lepidoptera, Gelechiidae)
Source: Zookeys. 2022 Jun 3;1103:189–209. doi: 10.3897/zookeys.1103.83952 (PMC9848873; doi:10.3897/zookeys.1103.83952)
Supplement: XML Treatment for Caryocolum herwigvanstaai [file zookeys.1103.83952-treatment4.xml]

<!DOCTYPE tp:taxon-treatment
  PUBLIC "-//TaxonX//DTD Taxonomic Treatment Publishing DTD v0 20100105//EN" "tax-treatment-NSO.dtd">
<tp:taxon-treatment xmlns:tp="http://www.plazi.org/taxpub"><tp:treatment-meta><kwd-group><label>Taxon classification</label><kwd>
                <named-content content-type="kingdom">Animalia</named-content>
              </kwd><kwd>
                <named-content content-type="order">Lepidoptera</named-content>
              </kwd><kwd>
                <named-content content-type="family">Gelechiidae</named-content>
              </kwd></kwd-group><mixed-citation publication-type="journal"><person-group><name><surname>Huemer</surname><given-names>Peter</given-names></name></person-group><article-title>﻿Underestimated cryptic diversity in the <italic><tp:taxon-name><tp:taxon-name-part taxon-name-part-type="genus" reg="Caryocolum">Caryocolum</tp:taxon-name-part><tp:taxon-name-part taxon-name-part-type="species" reg="tricolorella">tricolorella</tp:taxon-name-part></tp:taxon-name></italic> species complex (<tp:taxon-name><tp:taxon-name-part taxon-name-part-type="order">Lepidoptera</tp:taxon-name-part></tp:taxon-name>, <tp:taxon-name><tp:taxon-name-part taxon-name-part-type="family">Gelechiidae</tp:taxon-name-part></tp:taxon-name>)</article-title><source>Zookeys</source><day>03</day><month>06</month><year>2022</year><volume>1103</volume><fpage>189</fpage><lpage>209</lpage><pub-id pub-id-type="doi">10.3897/zookeys.1103.83952</pub-id></mixed-citation></tp:treatment-meta><tp:nomenclature><label>﻿</label><tp:taxon-name>
              <object-id xmlns:xlink="http://www.w3.org/1999/xlink" content-type="arpha" xlink:type="simple">58E3D93A-EB8A-56F3-8AC1-8292CCD29472</object-id>
              <tp:taxon-name-part taxon-name-part-type="genus" reg="Caryocolum">Caryocolum</tp:taxon-name-part>
              <tp:taxon-name-part taxon-name-part-type="species" reg="herwigvanstaai">herwigvanstaai</tp:taxon-name-part>
              <object-id xmlns:xlink="http://www.w3.org/1999/xlink" content-type="zoobank" xlink:type="simple">http://zoobank.org/5C8F64C1-7008-4356-8CAC-A775D3F05D12</object-id>
            </tp:taxon-name><tp:taxon-status xmlns:xlink="http://www.w3.org/1999/xlink" xlink:type="simple">sp. nov.</tp:taxon-status></tp:nomenclature><tp:treatment-sec sec-type="type material" id="SECID0EVDBG"><title>Type material.</title><p><bold><italic>Holotype</italic>.</bold> [Italy] • ♂; L’Aquila, NP Gran Sasso, ex Miniera di Lignite; 1750 m; 14–15 Jul 2010; [genitalia slide number] GEL 1153♂, P. Huemer; P. Huemer leg; <named-content xmlns:xlink="http://www.w3.org/1999/xlink" content-type="dwc:institutional_code" xlink:title="Tiroler Landesmuseum Ferdinandeum, Innsbruck" xlink:href="http://grbio.org/institution/tiroler-landesmuseum-ferdinandeum-0" xlink:type="simple">TLMF</named-content>.</p><p><bold><italic>Paratypes</italic>.</bold> [Italy] • 5 ♂, 5 ♀; same collection data as for holotype; [genitalia slide number] GEL 1155♀, P. Huemer; [1 ♂, 1 ♀ genitalia in glycerin capsule]; [DNA barcode ids] BC <named-content xmlns:xlink="http://www.w3.org/1999/xlink" content-type="dwc:institutional_code" xlink:title="Tiroler Landesmuseum Ferdinandeum, Innsbruck" xlink:href="http://grbio.org/institution/tiroler-landesmuseum-ferdinandeum-0" xlink:type="simple">TLMF</named-content> Lep 01600; all <named-content xmlns:xlink="http://www.w3.org/1999/xlink" content-type="dwc:institutional_code" xlink:title="Tiroler Landesmuseum Ferdinandeum, Innsbruck" xlink:href="http://grbio.org/institution/tiroler-landesmuseum-ferdinandeum-0" xlink:type="simple">TLMF</named-content>; • 10 ♂, 3 ♀; same collection data as for holotype; 1750 m; 15 Jul 2010; T. Mayr leg.; <abbrev xmlns:xlink="http://www.w3.org/1999/xlink" xlink:title="Research Collection Toni Mayr, Feldkirch" id="ABBRID0ETEBG" xlink:type="simple">RCTM</abbrev>; • 1 ♂; same collection data as for holotype; 1750 m; 14 Jul 2010; T. Mayr leg.; <abbrev xmlns:xlink="http://www.w3.org/1999/xlink" xlink:title="Research Collection Toni Mayr, Feldkirch" id="ABBRID0EXEBG" xlink:type="simple">RCTM</abbrev>; • 1 ♀; Rieti, Monte Terminillo; 1730–1780 m; 11 Jul 2010; P. Huemer leg.; [DNA barcode ids] BC <named-content xmlns:xlink="http://www.w3.org/1999/xlink" content-type="dwc:institutional_code" xlink:title="Tiroler Landesmuseum Ferdinandeum, Innsbruck" xlink:href="http://grbio.org/institution/tiroler-landesmuseum-ferdinandeum-0" xlink:type="simple">TLMF</named-content> Lep 01601; • 6 ♂; Rieti, Monte Terminillo; 1700 m; 17 Jul 2011; T. Mayr leg.; <abbrev xmlns:xlink="http://www.w3.org/1999/xlink" xlink:title="Research Collection Toni Mayr, Feldkirch" id="ABBRID0E6EBG" xlink:type="simple">RCTM</abbrev>; • 1 ♀; Chieti, PN della Majella, Taranta Peligna, Pian di Valle; 770 m; 20 Jul 2011; P. Huemer leg.; BC <named-content xmlns:xlink="http://www.w3.org/1999/xlink" content-type="dwc:institutional_code" xlink:title="Tiroler Landesmuseum Ferdinandeum, Innsbruck" xlink:href="http://grbio.org/institution/tiroler-landesmuseum-ferdinandeum-0" xlink:type="simple">TLMF</named-content> Lep 05038; all <named-content xmlns:xlink="http://www.w3.org/1999/xlink" content-type="dwc:institutional_code" xlink:title="Tiroler Landesmuseum Ferdinandeum, Innsbruck" xlink:href="http://grbio.org/institution/tiroler-landesmuseum-ferdinandeum-0" xlink:type="simple">TLMF</named-content>.</p></tp:treatment-sec><tp:treatment-sec sec-type="diagnosis" id="SECID0ELFBG"><title>Diagnosis.</title><p><italic><tp:taxon-name><tp:taxon-name-part taxon-name-part-type="genus" reg="Caryocolum">Caryocolum</tp:taxon-name-part><tp:taxon-name-part taxon-name-part-type="species" reg="herwigvanstaai">herwigvanstaai</tp:taxon-name-part></tp:taxon-name></italic> differs from <italic><tp:taxon-name><tp:taxon-name-part taxon-name-part-type="genus" reg="Caryocolum">C.</tp:taxon-name-part><tp:taxon-name-part taxon-name-part-type="species" reg="tricolorella">tricolorella</tp:taxon-name-part></tp:taxon-name></italic> by its distinctly smaller size and the less extensive ochreous-orange markings, and from <italic><tp:taxon-name><tp:taxon-name-part taxon-name-part-type="genus" reg="Caryocolum">C.</tp:taxon-name-part><tp:taxon-name-part taxon-name-part-type="species" reg="fibigerium">fibigerium</tp:taxon-name-part></tp:taxon-name></italic> by the extended white forewing markings which are, however, less pronounced at the inner margin compared to <italic><tp:taxon-name><tp:taxon-name-part taxon-name-part-type="genus" reg="Caryocolum">C.</tp:taxon-name-part><tp:taxon-name-part taxon-name-part-type="species" reg="olekarsholti">olekarsholti</tp:taxon-name-part></tp:taxon-name></italic>. The male genitalia differ from <italic><tp:taxon-name><tp:taxon-name-part taxon-name-part-type="genus" reg="Caryocolum">C.</tp:taxon-name-part><tp:taxon-name-part taxon-name-part-type="species" reg="tricolorella">tricolorella</tp:taxon-name-part></tp:taxon-name></italic> by the shorter valva and sacculus and the additional, although moderately low, humps of the posterior margin of the vinculum. From <italic><tp:taxon-name><tp:taxon-name-part taxon-name-part-type="genus" reg="Caryocolum">C.</tp:taxon-name-part><tp:taxon-name-part taxon-name-part-type="species" reg="fibigerium">fibigerium</tp:taxon-name-part></tp:taxon-name><tp:taxon-name><tp:taxon-name-part taxon-name-part-type="genus" reg="Caryocolum">C.</tp:taxon-name-part><tp:taxon-name-part taxon-name-part-type="species" reg="herwigvanstaai">herwigvanstaai</tp:taxon-name-part></tp:taxon-name></italic> differs in particular by the more slender sacculus and the distinct lateral humps of the posterior margin of the vinculum, and from <italic><tp:taxon-name><tp:taxon-name-part taxon-name-part-type="genus" reg="Caryocolum">C.</tp:taxon-name-part><tp:taxon-name-part taxon-name-part-type="species" reg="olekarsholti">olekarsholti</tp:taxon-name-part></tp:taxon-name></italic> by the apically slightly dilated valva and the slender sacculus. The antrum of the female genitalia is much larger than in <italic><tp:taxon-name><tp:taxon-name-part taxon-name-part-type="genus" reg="Caryocolum">C.</tp:taxon-name-part><tp:taxon-name-part taxon-name-part-type="species" reg="tricolorella">tricolorella</tp:taxon-name-part></tp:taxon-name></italic> but smaller than in <italic><tp:taxon-name><tp:taxon-name-part taxon-name-part-type="genus" reg="Caryocolum">C.</tp:taxon-name-part><tp:taxon-name-part taxon-name-part-type="species" reg="fibigerium">fibigerium</tp:taxon-name-part></tp:taxon-name></italic>, not extending the length of apophysis anterior. The anterior margin of the antrum is concave in <italic><tp:taxon-name><tp:taxon-name-part taxon-name-part-type="genus" reg="Caryocolum">C.</tp:taxon-name-part><tp:taxon-name-part taxon-name-part-type="species" reg="herwigvanstaai">herwigvanstaai</tp:taxon-name-part></tp:taxon-name></italic> but convex in <italic><tp:taxon-name><tp:taxon-name-part taxon-name-part-type="genus" reg="Caryocolum">C.</tp:taxon-name-part><tp:taxon-name-part taxon-name-part-type="species" reg="olekarsholti">olekarsholti</tp:taxon-name-part></tp:taxon-name></italic>.</p></tp:treatment-sec><tp:treatment-sec sec-type="description" id="SECID0EUJBG"><title>Description.</title><p>Adult (Fig. <xref ref-type="fig" rid="F2">4</xref>). Forewing length. ♂ 4.9–5.5 mm (ø = 5.25 mm, <italic>n</italic> = 4), ♀ 5.1–5.7 mm (ø = 5.40 mm, <italic>n</italic> = 4). Head with fuscous vertex, frons cream-white; second segment of labial palpus cream-white on inner and upper surface, predominantly grey-brown on outer surface, third segment dark brown with a few white scales particularly at apex; antenna black, weakly ringed whitish. Thorax and tegula dark brown with a few intermixed ochreous scales. Abdomen dorsally grey, ventrally whitish, pale grey at margins. Forewing predominantly fuscous in costal and terminal area, dorsum mixed ochreous-whitish with scattered fuscous scales, extensive white mottling from dorsum to costa at 1/5 and 1/2, large white costal and tornal spots nearly fused, separated by few fuscous scales, irregularly shaped black patch from fold to costa at about 1/3 interrupted by ochreous scales, black plical and discal spot; cilia light grey with fuscous ciliary line, buff-whitish beyond line. Hindwing light grey, cilia greyish buff.</p><p><bold>Variation</bold>: the extent of ochreous scales, particularly along the dorsum, is slightly variable.</p><p><bold><italic>Male genitalia</italic></bold> (Fig. <xref ref-type="fig" rid="F4">8</xref>). Uncus long, suboval, posterior edges rounded; gnathos with large mesial sclerite, culcitula small; posterior 1/3 of tegumen slender, anterior part strongly widened towards broadly rounded pedunculi of about twice size of uncus, anterior margin with deep concave emargination; transtilla membranous with few microtrichia; valva basally curved ventrad, moderately short, slender, apical part slightly dilated, obliquely pointed apex with group of stiff setae; sacculus moderately long, more slender and shorter than valva, apex rounded, with dorsally pointed projection; vinculum wide and short, posterior margin moderately sclerotized, with shallow medial incision and distinctly rounded lateromedial projections, lateral projections distinct, anterior margin with strongly sclerotized concave ridge; saccus slender, basally weakly widened, gradually narrowing towards pointed apex, slightly exceeding length of apex of valva to anterior margin of vinculum; anellus with pair of needle-shaped sclerites; phallus stout, distal part weakly curved and contorted, coecum weakly inflated, longitudinal ridge from about middle to apex, two small sclerotized hooklets at apex.</p><fig id="F4" position="float" orientation="portrait"><object-id xmlns:xlink="http://www.w3.org/1999/xlink" content-type="doi" xlink:type="simple">10.3897/zookeys.1103.83952.figures8-9</object-id><object-id xmlns:xlink="http://www.w3.org/1999/xlink" content-type="arpha" xlink:type="simple">B7345981-1232-500D-B453-407988993D88</object-id><label>Figures 8, 9.</label><caption><p>Male genitalia <bold>8</bold><italic><tp:taxon-name><tp:taxon-name-part taxon-name-part-type="genus" reg="Caryocolum">C.</tp:taxon-name-part><tp:taxon-name-part taxon-name-part-type="species" reg="herwigvanstaai">herwigvanstaai</tp:taxon-name-part></tp:taxon-name></italic> sp. nov., holotype, Italy, slide GEL 1153 P. Huemer <bold>9</bold><italic><tp:taxon-name><tp:taxon-name-part taxon-name-part-type="genus" reg="Caryocolum">C.</tp:taxon-name-part><tp:taxon-name-part taxon-name-part-type="species" reg="olekarsholti">olekarsholti</tp:taxon-name-part></tp:taxon-name></italic>, paratype, Greece, slide GEL 1213 P. Huemer;</p></caption><graphic xmlns:xlink="http://www.w3.org/1999/xlink" xlink:href="zookeys-1103-189_article-83952__-g004.jpg" position="float" orientation="portrait" xlink:type="simple" id="oo_691660.jpg"><uri content-type="original_file" xlink:type="simple">https://binary.pensoft.net/fig/691660</uri></graphic></fig><fig id="F5" position="float" orientation="portrait"><object-id xmlns:xlink="http://www.w3.org/1999/xlink" content-type="doi" xlink:type="simple">10.3897/zookeys.1103.83952.figures10-11</object-id><object-id xmlns:xlink="http://www.w3.org/1999/xlink" content-type="arpha" xlink:type="simple">F513FA2F-BEB2-5681-9B93-579C3F419BC3</object-id><label>Figures 10, 11.</label><caption><p>Female genitalia <bold>10</bold><italic><tp:taxon-name><tp:taxon-name-part taxon-name-part-type="genus" reg="Caryocolum">Caryocolum</tp:taxon-name-part><tp:taxon-name-part taxon-name-part-type="species" reg="tricolorella">tricolorella</tp:taxon-name-part></tp:taxon-name></italic>, Germany, slide GEL 1092 P. Huemer <bold>11</bold><italic><tp:taxon-name><tp:taxon-name-part taxon-name-part-type="genus" reg="Caryocolum">C.</tp:taxon-name-part><tp:taxon-name-part taxon-name-part-type="species" reg="fibigerium">fibigerium</tp:taxon-name-part></tp:taxon-name></italic>, Spain, slide GEL 1095 P. Huemer.</p></caption><graphic xmlns:xlink="http://www.w3.org/1999/xlink" xlink:href="zookeys-1103-189_article-83952__-g005.jpg" position="float" orientation="portrait" xlink:type="simple" id="oo_691661.jpg"><uri content-type="original_file" xlink:type="simple">https://binary.pensoft.net/fig/691661</uri></graphic></fig><p><bold><italic>Female genitalia</italic></bold> (Fig. <xref ref-type="fig" rid="F6">12</xref>). Apophysis posterior about 4.5 times length of apophysis anterior; segment VIII with suboval sclerotized dorsolateral zones, with small dorsolateral flaps, posterior and inner edge strongly sclerotized, membranous ventromedial part with numerous microtrichia; apophysis anterior about length of segment VIII; antrum moderately large, funnel-shaped, shorter than apophysis anterior and segment VIII, basally about 1/2 width of segment VIII between bases of apophyses anteriores, posterior edge weakly concave; ductus bursae about twice length of apophysis anterior; corpus bursae semi-oval, signum a crescent-shaped basal plate with moderately long and stout hook.</p><fig id="F6" position="float" orientation="portrait"><object-id xmlns:xlink="http://www.w3.org/1999/xlink" content-type="doi" xlink:type="simple">10.3897/zookeys.1103.83952.figures12-13</object-id><object-id xmlns:xlink="http://www.w3.org/1999/xlink" content-type="arpha" xlink:type="simple">E7ED8984-AA4B-5545-8956-320A38BAFEB6</object-id><label>Figures 12, 13.</label><caption><p>Female genitalia <bold>12</bold><italic><tp:taxon-name><tp:taxon-name-part taxon-name-part-type="genus" reg="Caryocolum">C.</tp:taxon-name-part><tp:taxon-name-part taxon-name-part-type="species" reg="herwigvanstaai">herwigvanstaai</tp:taxon-name-part></tp:taxon-name></italic> sp. nov., paratype, Italy, slide GEL 1155 P. Huemer <bold>13</bold><italic><tp:taxon-name><tp:taxon-name-part taxon-name-part-type="genus" reg="Caryocolum">C.</tp:taxon-name-part><tp:taxon-name-part taxon-name-part-type="species" reg="olekarsholti">olekarsholti</tp:taxon-name-part></tp:taxon-name></italic>, paratype, Greece, slide GEL 1231 P. Huemer.</p></caption><graphic xmlns:xlink="http://www.w3.org/1999/xlink" xlink:href="zookeys-1103-189_article-83952__-g006.jpg" position="float" orientation="portrait" xlink:type="simple" id="oo_691662.jpg"><uri content-type="original_file" xlink:type="simple">https://binary.pensoft.net/fig/691662</uri></graphic></fig></tp:treatment-sec><tp:treatment-sec sec-type="Molecular data" id="SECID0EROBG"><title>Molecular data.</title><p>BINs: <ext-link xmlns:xlink="http://www.w3.org/1999/xlink" xlink:type="simple" ext-link-type="uri" xlink:href="http://boldsystems.org/index.php/Public_BarcodeCluster?clusteruri=BOLD:AAO2674">BOLD:AAO2674</ext-link>, <ext-link xmlns:xlink="http://www.w3.org/1999/xlink" xlink:type="simple" ext-link-type="uri" xlink:href="http://boldsystems.org/index.php/Public_BarcodeCluster?clusteruri=BOLD:ADK9243">BOLD:ADK9243</ext-link>. A genetically variable species splitting into two BINs which, however, require re-evaluation from additional material. The distance between both BINs is 2.1% (<italic>n</italic> = 3). The minimum distance to the nearest neighbour, <italic><tp:taxon-name><tp:taxon-name-part taxon-name-part-type="genus" reg="Caryocolum">C.</tp:taxon-name-part><tp:taxon-name-part taxon-name-part-type="species" reg="olekarsholti">olekarsholti</tp:taxon-name-part></tp:taxon-name></italic>, is 4.12%.</p></tp:treatment-sec><tp:treatment-sec sec-type="etymology" id="SECID0EEPBG"><title>Etymology.</title><p>The species is dedicated to DDr Herwig van Staa (Innsbruck, Austria), former governor of the province of Tyrol on his 80<sup>th</sup> birthday on the 10 June 2022, and in recognition of his tremendous support of the Tyrolean Federal State Museums and the Alpenzoo Innsbruck, resulting in a joint Natural History Museum.</p></tp:treatment-sec><tp:treatment-sec sec-type="distribution" id="SECID0EMPBG"><title>Distribution.</title><p>The species is currently only known from Central Italy but may have a wider distribution on the Italian Peninsula. <xref ref-type="bibr" rid="B27">Mariani (1943)</xref> had published a record of <italic><tp:taxon-name><tp:taxon-name-part taxon-name-part-type="genus" reg="Caryocolum">C.</tp:taxon-name-part><tp:taxon-name-part taxon-name-part-type="species" reg="tricolorella">tricolorella</tp:taxon-name-part></tp:taxon-name></italic> from Sicily, which possibly is <italic><tp:taxon-name><tp:taxon-name-part taxon-name-part-type="genus" reg="Caryocolum">C.</tp:taxon-name-part><tp:taxon-name-part taxon-name-part-type="species" reg="herwigvanstaai">herwigvanstaai</tp:taxon-name-part></tp:taxon-name></italic>.</p></tp:treatment-sec><tp:treatment-sec sec-type="Bionomics" id="SECID0EMQBG"><title>Bionomics.</title><p>Host-plant and early stages are undescribed but it seems most likely that the species shows a similar behaviour as related taxa with the potential host-plant among <italic><tp:taxon-name><tp:taxon-name-part taxon-name-part-type="genus" reg="Cerastium">Cerastium</tp:taxon-name-part></tp:taxon-name></italic> or related genera of <tp:taxon-name><tp:taxon-name-part taxon-name-part-type="family">Caryophyllaceae</tp:taxon-name-part></tp:taxon-name>. The adults have been found in mid-July at artificial light sources near rock and scree on calcareous soil at altitudes of about 1700–1800 m.</p></tp:treatment-sec><tp:treatment-sec><!--Section generated to contain objects referenced in tp:taxon-treatment.--><fig id="F2" position="float" orientation="portrait"><object-id xmlns:xlink="http://www.w3.org/1999/xlink" content-type="doi" xlink:type="simple">10.3897/zookeys.1103.83952.figures2-5</object-id><object-id xmlns:xlink="http://www.w3.org/1999/xlink" content-type="arpha" xlink:type="simple">E84FE754-7811-5154-B1D7-D81AF59EA85C</object-id><label>Figures 2–5.</label><caption><p>Adults <bold>2</bold><italic><tp:taxon-name><tp:taxon-name-part taxon-name-part-type="genus" reg="Caryocolum">Caryocolum</tp:taxon-name-part><tp:taxon-name-part taxon-name-part-type="species" reg="tricolorella">tricolorella</tp:taxon-name-part></tp:taxon-name></italic>, male, Germany <bold>3</bold><italic><tp:taxon-name><tp:taxon-name-part taxon-name-part-type="genus" reg="Caryocolum">C.</tp:taxon-name-part><tp:taxon-name-part taxon-name-part-type="species" reg="fibigerium">fibigerium</tp:taxon-name-part></tp:taxon-name></italic>, male, paratype, Spain <bold>4</bold><italic><tp:taxon-name><tp:taxon-name-part taxon-name-part-type="genus" reg="Caryocolum">C.</tp:taxon-name-part><tp:taxon-name-part taxon-name-part-type="species" reg="herwigvanstaai">herwigvanstaai</tp:taxon-name-part></tp:taxon-name></italic> sp. nov., male, holotype, Italy <bold>5</bold><italic><tp:taxon-name><tp:taxon-name-part taxon-name-part-type="genus" reg="Caryocolum">C.</tp:taxon-name-part><tp:taxon-name-part taxon-name-part-type="species" reg="olekarsholti">olekarsholti</tp:taxon-name-part></tp:taxon-name></italic>, male, holotype, Greece.</p></caption><graphic xmlns:xlink="http://www.w3.org/1999/xlink" xlink:href="zookeys-1103-189_article-83952__-g002.jpg" position="float" orientation="portrait" xlink:type="simple" id="oo_691658.jpg"><uri content-type="original_file" xlink:type="simple">https://binary.pensoft.net/fig/691658</uri></graphic></fig></tp:treatment-sec><ref-list><ref id="B27"><mixed-citation xmlns:xlink="http://www.w3.org/1999/xlink" xlink:type="simple"><person-group><name name-style="western"><surname>Mariani</surname><given-names>M</given-names></name></person-group> (<year>1943</year>) <article-title>Fauna Lepidopterorum Italiae. Parte I. Catalogo ragionato dei Lepidotteri d’Italia. Giornale di Scienze naturali ed economiche, Palermo, 42 (1940–41).</article-title><source>Memoria</source><volume>3</volume>: <fpage>1</fpage>–<lpage>237</lpage>.</mixed-citation></ref></ref-list></tp:taxon-treatment>
